# Supplementary material for: Centroid of the bacterial growth curves: a metric to assess phage efficiency
Source: Commun Biol. 2024 May 31;7:673. doi: 10.1038/s42003-024-06379-z (PMC11143336; doi:10.1038/s42003-024-06379-z)
Supplement: Supplementary file 4 — Supplementary Data 1 [file 42003_2024_6379_MOESM4_ESM.xlsx]

## Sheet: Raw data
Raw data (Figure 1): Schematic figure, no data.
Raw data (Figure 2): Schematic figure, no data.
Raw data (Figure 3): Data are related to Figure 6a.
Raw data (Figure 4): Schematic figure, no data.
Raw data (Figure 5): Schematic figure, no data.
Raw data (Figure 6a)
Time (h)	0	0.261806	0.523639	0.785444	1.04725	1.30906	1.57086	1.83269	2.0945	2.35633	2.61814	2.87994	3.14175	3.40358	3.66539	3.92719	4.18914	4.45097	4.71278	4.97458	5.23639	5.49819	5.76003	6.02183	6.28364	6.54544	6.80725	7.06908	7.33089	7.59272	7.85453	8.11633	8.37814	8.63994	8.90178	9.16358	9.42542	9.68722	9.94903	10.2109	10.4727	10.7345	10.9963	11.2581	11.5199	11.7817	12.0435	12.3053	12.5672
Four-phage cocktail MOI=0.1 (OD)	0.1127	0.1147	0.1168	0.1183	0.1195	0.1208	0.1221	0.1231	0.1232	0.1244	0.1244	0.1237	0.124	0.1232	0.1225	0.1225	0.122	0.1205	0.1205	0.1189	0.1182	0.1185	0.1176	0.1178	0.1175	0.117	0.1178	0.1181	0.1175	0.1184	0.1181	0.119	0.1191	0.1195	0.1204	0.1207	0.1221	0.1221	0.1223	0.1228	0.1234	0.1247	0.1258	0.127	0.1278	0.1286	0.1302	0.1315	0.1335
Four-phage cocktail MOI=1 (OD)	0.2438	0.251	0.2354	0.1229	0.1234	0.1242	0.1247	0.1252	0.1259	0.1256	0.1252	0.1253	0.1254	0.126	0.1262	0.1253	0.1256	0.1254	0.1257	0.1248	0.1243	0.1241	0.1232	0.1225	0.1223	0.1214	0.1217	0.122	0.121	0.1217	0.1214	0.1215	0.1215	0.1213	0.1218	0.1213	0.1212	0.1221	0.1228	0.1217	0.1215	0.1225	0.1232	0.1235	0.1251	0.1253	0.1266	0.127	0.1284
Four-phage cocktail MOI=10 (OD)	0.1883	0.1856	0.1016	0.1021	0.1025	0.1022	0.1027	0.1023	0.1025	0.1026	0.1032	0.1027	0.1028	0.1028	0.1027	0.1035	0.1033	0.1032	0.1033	0.1032	0.1035	0.1029	0.1037	0.1027	0.1034	0.1031	0.1038	0.1037	0.1045	0.1043	0.1036	0.1037	0.1038	0.1036	0.1042	0.1035	0.1035	0.1041	0.1039	0.1031	0.104	0.1035	0.104	0.1039	0.1042	0.1036	0.1043	0.1036	0.1045
Bacterium I (OD)	0.2046	0.2093	0.1808	0.1221	0.1245	0.1269	0.1304	0.1335	0.1361	0.1381	0.1398	0.1418	0.1433	0.1448	0.1474	0.1499	0.1535	0.1562	0.1602	0.164	0.1691	0.1746	0.1808	0.1865	0.1928	0.2001	0.2099	0.2189	0.2282	0.2395	0.2493	0.2608	0.2712	0.2818	0.2941	0.3051	0.3149	0.3293	0.3394	0.3485	0.3616	0.3743	0.3854	0.3965	0.4071	0.4165	0.4239	0.433	0.444
Raw data (Figure 6b)
Time (h)	0	0.261806	0.523639	0.785444	1.04725	1.30906	1.57086	1.83269	2.0945	2.35633	2.61814	2.87994	3.14175	3.40358	3.66539	3.92719	4.18914	4.45097	4.71278	4.97458	5.23639	5.49819	5.76003	6.02183	6.28364	6.54544	6.80725	7.06908	7.33089	7.59272	7.85453	8.11633	8.37814	8.63994	8.90178	9.16358	9.42542	9.68722	9.94903	10.2109	10.4727	10.7345	10.9963	11.2581	11.5199	11.7817	12.0435	12.3053	12.5672
Four-phage cocktail MOI=0.1 (OD)	0.1131	0.1148	0.116	0.1182	0.1197	0.1211	0.1225	0.1232	0.1231	0.1242	0.1237	0.1238	0.1227	0.1212	0.1211	0.1198	0.1183	0.1174	0.1162	0.1147	0.1153	0.1147	0.1136	0.1134	0.1129	0.1129	0.1136	0.1138	0.114	0.115	0.1148	0.1161	0.1163	0.1161	0.1172	0.1168	0.1182	0.1187	0.1196	0.1198	0.121	0.1218	0.1238	0.1253	0.1255	0.1265	0.1287	0.1299	0.132
Four-phage cocktail MOI=1 (OD)	0.2303	0.2305	0.1173	0.1182	0.1188	0.1181	0.1197	0.1196	0.1197	0.1199	0.1201	0.1197	0.1181	0.1171	0.1153	0.1147	0.1142	0.1123	0.1116	0.1106	0.1113	0.1092	0.1082	0.1077	0.1065	0.1068	0.1067	0.1067	0.1067	0.1073	0.1071	0.1073	0.107	0.1075	0.1076	0.1074	0.1085	0.1089	0.1094	0.1093	0.11	0.1105	0.1117	0.1126	0.1129	0.1136	0.114	0.1146	0.1163
Four-phage cocktail MOI=10 (OD)	0.2248	0.2322	0.2267	0.1668	0.103	0.1028	0.1025	0.1027	0.1034	0.1033	0.1033	0.1032	0.1037	0.1029	0.1033	0.1035	0.1029	0.1032	0.1041	0.1026	0.1031	0.1033	0.1031	0.1032	0.1031	0.103	0.1035	0.1038	0.1037	0.1043	0.1038	0.104	0.1037	0.1034	0.1031	0.1032	0.1039	0.1037	0.1032	0.1032	0.103	0.1032	0.1028	0.1035	0.1035	0.1033	0.1042	0.1032	0.1038
Bacterium II (OD)	0.1242	0.126	0.1277	0.1309	0.1333	0.1361	0.1404	0.1434	0.1454	0.1456	0.1477	0.1494	0.1511	0.1522	0.1541	0.1565	0.1592	0.1619	0.1652	0.1679	0.1723	0.1768	0.1822	0.1869	0.1933	0.1987	0.2061	0.2145	0.2226	0.2314	0.2412	0.2511	0.2598	0.2684	0.2785	0.2891	0.2996	0.3092	0.3172	0.3288	0.3369	0.3477	0.3588	0.3667	0.3767	0.3839	0.3927	0.4006	0.4063
Raw data (Figure 7a)
Time (h)	0	0.261833	0.523694	0.785528	1.04739	1.30922	1.57108	1.83292	2.09475	2.35661	2.61844	2.88031	3.14214	3.404	3.66583	3.92769	4.18953	4.45139	4.71322	4.97506	5.23692	5.49875	5.76061	6.02244	6.28431	6.54614	6.808	7.06983	7.33167	7.59353	7.85536	8.11722	8.37906	8.64089	8.90275	9.16458	9.42644	9.68828	9.95014	10.2121	10.4739	10.7358	10.9976	11.2595	11.5213	11.7832	12.045	12.3069	12.5687
Cocktail 1 (OD)	0.1049	0.1044	0.10405	0.10415	0.1036	0.1035	0.1033	0.1036	0.10415	0.1037	0.1035	0.1031	0.1039	0.1037	0.1051	0.1057	0.1073	0.11025	0.11685	0.1182	0.1213	0.12605	0.136	0.1463	0.1592	0.17025	0.18635	0.19475	0.20435	0.21335	0.2242	0.23735	0.24835	0.25865	0.27015	0.28205	0.29415	0.30745	0.3273	0.3408	0.3508	0.36265	0.3714	0.379	0.38875	0.3962	0.4053	0.41555	0.425
Cocktail 2 (OD)	0.12	0.1195	0.1189	0.1191	0.119	0.1188	0.11885	0.11865	0.1187	0.1183	0.12155	0.1214	0.12265	0.1251	0.12665	0.1326	0.13835	0.14575	0.14185	0.1512	0.16795	0.1889	0.20515	0.21565	0.2231	0.2348	0.245	0.25785	0.26975	0.28155	0.2948	0.308	0.3219	0.3377	0.35535	0.37435	0.4019	0.4221	0.443	0.46505	0.48185	0.50005	0.51305	0.52365	0.53305	0.54295	0.55665	0.56835	0.5812
Cocktail 3 (OD)	0.1022	0.1009	0.10085	0.10145	0.10095	0.1008	0.10075	0.1035	0.1062	0.10175	0.10135	0.1015	0.10345	0.1029	0.10885	0.10845	0.1156	0.111	0.1152	0.12285	0.13065	0.14125	0.1514	0.15875	0.17145	0.1854	0.1936	0.2036	0.2133	0.22315	0.23445	0.24455	0.25235	0.26075	0.273	0.2827	0.2927	0.30345	0.31495	0.3259	0.3371	0.34815	0.35795	0.36875	0.3776	0.3871	0.39815	0.40785	0.41825
Cocktail 4 (OD)	0.1096	0.109	0.109	0.10865	0.1088	0.1106	0.1083	0.10935	0.10795	0.1167	0.10945	0.11675	0.1136	0.1148	0.1269	0.12945	0.1363	0.13475	0.15035	0.1616	0.1795	0.18905	0.19845	0.2092	0.2213	0.2295	0.23905	0.24875	0.2582	0.2678	0.276	0.28915	0.302	0.31645	0.3314	0.34835	0.36405	0.3815	0.3993	0.4152	0.4317	0.44755	0.4614	0.47415	0.48695	0.5008	0.5138	0.529	0.5438
Cocktail 5 (OD)	0.10325	0.1019	0.10185	0.102	0.10165	0.10175	0.10235	0.1017	0.10245	0.1019	0.1043	0.10255	0.1046	0.10625	0.1127	0.11305	0.109	0.1123	0.12145	0.1241	0.13025	0.14785	0.1567	0.1636	0.18315	0.19475	0.20465	0.21525	0.2259	0.235	0.2442	0.25285	0.2626	0.2711	0.2802	0.2907	0.29995	0.30985	0.3217	0.33115	0.34225	0.35295	0.3624	0.372	0.3808	0.39	0.3998	0.4083	0.4174
Cocktail 6 (OD)	0.10995	0.11055	0.1094	0.1108	0.1114	0.111	0.10965	0.11425	0.11565	0.1115	0.12	0.12255	0.12145	0.1145	0.13185	0.1316	0.1264	0.13425	0.1475	0.14895	0.1662	0.18655	0.198	0.2082	0.21745	0.2272	0.2351	0.24395	0.2532	0.26095	0.2706	0.2802	0.2931	0.30535	0.31915	0.33525	0.3509	0.36695	0.3825	0.4004	0.41735	0.4328	0.44735	0.461	0.4726	0.484	0.4999	0.5127	0.52685
Bacterium A (OD)	0.10395	0.10355	0.10365	0.10425	0.10465	0.10495	0.10575	0.10625	0.10725	0.108	0.1086	0.1097	0.11145	0.1135	0.1175	0.12255	0.1263	0.13365	0.1392	0.14605	0.15355	0.15875	0.16495	0.1714	0.17815	0.1844	0.19195	0.1994	0.2095	0.2206	0.231	0.2427	0.25585	0.2689	0.28215	0.29475	0.3053	0.31795	0.33135	0.3427	0.355	0.36595	0.37735	0.389	0.4011	0.41245	0.4238	0.4344	0.4455
Raw data (Figure 7b)
Time (h)	0	0.261833	0.523694	0.785528	1.04739	1.30922	1.57108	1.83292	2.09475	2.35661	2.61844	2.88031	3.14214	3.404	3.66583	3.92769	4.18953	4.45139	4.71322	4.97506	5.23692	5.49875	5.76061	6.02244	6.28431	6.54614	6.808	7.06983	7.33167	7.59353	7.85536	8.11722	8.37906	8.64089	8.90275	9.16458	9.42644	9.68828	9.95014	10.2121	10.4739	10.7358	10.9976	11.2595	11.5213	11.7832	12.045	12.3069	12.5687
Cocktail 1 (OD)	0.1811	0.115708	0.110658	0.105525	0.10545	0.105467	0.105933	0.106383	0.10685	0.107658	0.108725	0.108558	0.109617	0.108033	0.108292	0.108733	0.10955	0.113433	0.109183	0.109367	0.109625	0.1076	0.10685	0.108133	0.106475	0.106758	0.105717	0.105467	0.102983	0.1029	0.102425	0.102358	0.10245	0.101867	0.101733	0.102017	0.10145	0.101525	0.101233	0.1011	0.101117	0.100833	0.10115	0.100892	0.100583	0.100375	0.100392	0.1003	0.100683
Cocktail 2 (OD)	0.1996	0.17555	0.14805	0.1216	0.1213	0.1223	0.125	0.1225	0.12385	0.1256	0.1247	0.12535	0.1243	0.12415	0.12545	0.12535	0.1237	0.12485	0.12445	0.12035	0.12185	0.11885	0.1176	0.11795	0.1155	0.1147	0.1153	0.11325	0.11385	0.1114	0.111	0.11185	0.11015	0.11055	0.1098	0.11035	0.10945	0.11015	0.1096	0.1089	0.10815	0.10835	0.10785	0.1076	0.10735	0.1069	0.1068	0.1064	0.1065
Cocktail 3 (OD)	0.17185	0.1399	0.105	0.105	0.10535	0.10535	0.1076	0.10805	0.10695	0.1074	0.1123	0.10695	0.1078	0.10785	0.10925	0.10685	0.1103	0.1097	0.11105	0.1133	0.1116	0.11125	0.11235	0.10835	0.1079	0.1063	0.1047	0.10325	0.10275	0.10215	0.10145	0.10135	0.10175	0.10165	0.10145	0.1014	0.10085	0.10105	0.10155	0.10115	0.10065	0.10045	0.1006	0.10075	0.1004	0.10045	0.1005	0.10045	0.1001
Cocktail 4 (OD)	0.1763	0.126342	0.118611	0.117538	0.117341	0.118362	0.118832	0.119089	0.119329	0.119382	0.119315	0.119191	0.118802	0.118363	0.118056	0.117168	0.116504	0.115819	0.114701	0.113601	0.112435	0.111189	0.110294	0.109469	0.10865	0.107958	0.107453	0.10699	0.106661	0.106389	0.106126	0.105937	0.105669	0.105377	0.105124	0.104814	0.104636	0.104396	0.104175	0.103958	0.103739	0.103496	0.103257	0.102989	0.102764	0.102569	0.102284	0.101992	0.101732
Cocktail 5 (OD)	0.1653	0.10964	0.105385	0.105435	0.105715	0.10576	0.10633	0.10699	0.10703	0.10686	0.10733	0.10755	0.106685	0.10746	0.106275	0.10752	0.10822	0.10753	0.10966	0.10909	0.10821	0.10835	0.106445	0.10555	0.10463	0.103795	0.10376	0.10299	0.10289	0.1025	0.1022	0.102185	0.10184	0.10166	0.10185	0.10158	0.101505	0.10156	0.10143	0.101615	0.10099	0.10079	0.100865	0.10103	0.100885	0.100875	0.100975	0.10073	0.100705
Cocktail 6 (OD)	0.1453	0.125771	0.122675	0.123108	0.124869	0.125768	0.127141	0.127707	0.127765	0.127304	0.126721	0.125748	0.124504	0.123447	0.121882	0.120763	0.118751	0.117042	0.115134	0.113481	0.111734	0.110212	0.108951	0.107814	0.106824	0.106024	0.105476	0.105117	0.104894	0.104621	0.104409	0.104174	0.103952	0.103705	0.10346	0.103199	0.102965	0.10276	0.102486	0.102257	0.102044	0.101874	0.10172	0.101544	0.101448	0.101372	0.101276	0.101193	0.10113
Bacterium B (OD)	0.10465	0.104558	0.105283	0.106083	0.107058	0.1085	0.11015	0.111667	0.11365	0.115475	0.11865	0.122425	0.126417	0.132383	0.136533	0.14295	0.148442	0.157633	0.161917	0.1713	0.180783	0.189783	0.19855	0.207442	0.217892	0.226775	0.237492	0.247692	0.259808	0.271358	0.284025	0.29585	0.310475	0.323625	0.336333	0.350125	0.363358	0.375342	0.386275	0.400075	0.410417	0.423492	0.434042	0.446683	0.455958	0.465642	0.475425	0.485417	0.494833
Raw data (Figure 8a)
Time (h)	0	0.261833	0.523694	0.785528	1.04739	1.30922	1.57108	1.83292	2.09475	2.35661	2.61844	2.88031	3.14214	3.404	3.66583	3.92769	4.18953	4.45139	4.71322	4.97506	5.23692	5.49875	5.76061	6.02244	6.28431	6.54614	6.808	7.06983	7.33167	7.59353	7.85536	8.11722	8.37906	8.64089	8.90275	9.16458	9.42644	9.68828	9.95014	10.2121	10.4739	10.7358	10.9976	11.2595	11.5213	11.7832	12.045	12.3069	12.5687
Cocktail 1 (OD)	0.1661	0.1231	0.0996	0.099	0.0992	0.0982	0.0986	0.10035	0.09945	0.0998	0.09885	0.1015	0.1127	0.10045	0.10255	0.1034	0.10295	0.10375	0.1053	0.1051	0.1057	0.10775	0.10365	0.1023	0.10135	0.09765	0.09765	0.0964	0.09455	0.094	0.0942	0.09325	0.0932	0.0931	0.09275	0.0928	0.09255	0.09265	0.09245	0.09225	0.09235	0.0926	0.0923	0.0919	0.09215	0.0922	0.0919	0.09185	0.09195
Cocktail 2 (OD)	0.18485	0.13317	0.119967	0.118432	0.117865	0.118415	0.118535	0.119098	0.11939	0.119615	0.119393	0.119082	0.118013	0.117078	0.115843	0.114262	0.11296	0.11112	0.109558	0.107745	0.106468	0.105152	0.10425	0.103608	0.103165	0.10269	0.102317	0.102025	0.101725	0.101482	0.101262	0.101057	0.100953	0.100703	0.10054	0.100443	0.10036	0.100282	0.100185	0.100128	0.0999983	0.0999017	0.0997367	0.0996467	0.0995517	0.099405	0.0992967	0.099215	0.0991433
Cocktail 3 (OD)	0.1612	0.10896	0.10239	0.09891	0.09878	0.0984	0.09842	0.09943	0.09852	0.09936	0.09955	0.10047	0.10149	0.103	0.10265	0.10648	0.10628	0.10793	0.10838	0.10583	0.10576	0.10499	0.10193	0.1001	0.09849	0.09731	0.09589	0.09515	0.09441	0.0942	0.09366	0.09353	0.09322	0.09319	0.09312	0.09296	0.09287	0.09268	0.09299	0.09255	0.09254	0.0928	0.09254	0.0924	0.09249	0.09239	0.09228	0.0923	0.0923
Cocktail 4 (OD)	0.16225	0.11333	0.10855	0.10869	0.10924	0.10917	0.10908	0.10903	0.11256	0.1104	0.11167	0.11283	0.11648	0.11401	0.11646	0.11423	0.11429	0.11101	0.11022	0.10762	0.10576	0.10397	0.10355	0.1017	0.09986	0.09876	0.09834	0.0977	0.09769	0.09739	0.09739	0.09719	0.09706	0.09674	0.09658	0.09649	0.09629	0.0961	0.09615	0.09583	0.09595	0.09604	0.09577	0.0957	0.09573	0.09567	0.09548	0.09547	0.09549
Cocktail 5 (OD)	0.1536	0.10095	0.10145	0.10065	0.101	0.09955	0.09985	0.10055	0.10095	0.1014	0.09935	0.1013	0.1034	0.1028	0.10265	0.1029	0.10255	0.105	0.10235	0.1026	0.10255	0.1008	0.10125	0.09915	0.09765	0.09655	0.09595	0.0952	0.0962	0.09485	0.0953	0.09495	0.0948	0.0944	0.0946	0.09455	0.09415	0.09415	0.0941	0.09385	0.0941	0.0941	0.094	0.094	0.09395	0.09365	0.09375	0.0938	0.0936
Cocktail 6 (OD)	0.14475	0.117955	0.11218	0.11189	0.11227	0.11227	0.11288	0.11324	0.11483	0.11543	0.115725	0.115525	0.116355	0.115935	0.115015	0.11408	0.112665	0.109835	0.10812	0.1067	0.10536	0.10407	0.103145	0.10203	0.101095	0.10055	0.10057	0.100335	0.10012	0.099905	0.099785	0.09927	0.099165	0.099095	0.099125	0.09898	0.0988	0.09863	0.098465	0.098295	0.09821	0.098155	0.098035	0.098	0.09787	0.097765	0.097695	0.097705	0.09756
Bacterium C (OD)	0.1043	0.1026	0.10225	0.1029	0.1032	0.10525	0.1044	0.10475	0.10635	0.10655	0.1122	0.11095	0.113	0.1272	0.1249	0.1354	0.14135	0.14245	0.151	0.16155	0.1676	0.17535	0.18235	0.1915	0.19795	0.2104	0.21535	0.22535	0.2361	0.247	0.25915	0.27005	0.2819	0.2947	0.30665	0.3188	0.3303	0.34215	0.3551	0.3684	0.38005	0.39185	0.4019	0.41265	0.4228	0.43225	0.442	0.45135	0.46195
Raw data (Figure 8b)
Time (h)	0	0.261833	0.523694	0.785528	1.04739	1.30922	1.57108	1.83292	2.09475	2.35661	2.61844	2.88031	3.14214	3.404	3.66583	3.92769	4.18953	4.45139	4.71322	4.97506	5.23692	5.49875	5.76061	6.02244	6.28431	6.54614	6.808	7.06983	7.33167	7.59353	7.85536	8.11722	8.37906	8.64089	8.90275	9.16458	9.42644	9.68828	9.95014	10.2121	10.4739	10.7358	10.9976	11.2595	11.5213	11.7832	12.045	12.3069	12.5687
Cocktail 1 (OD)	0.09905	0.098686	0.097686	0.098954	0.098234	0.099602	0.098768	0.101602	0.098932	0.102588	0.101252	0.104624	0.105094	0.099736	0.112178	0.105744	0.106676	0.106098	0.106982	0.108412	0.109522	0.111784	0.114314	0.116724	0.117402	0.121494	0.121256	0.123484	0.12668	0.131498	0.137732	0.139638	0.143438	0.146978	0.151922	0.156726	0.160068	0.162916	0.165656	0.16723	0.168272	0.169158	0.168474	0.168456	0.167762	0.167356	0.166688	0.165558	0.162986
Cocktail 2 (OD)	0.11265	0.113595	0.110971	0.111254	0.11187	0.11286	0.111731	0.112661	0.112231	0.112879	0.113677	0.116581	0.116	0.116891	0.125808	0.124983	0.127745	0.127815	0.134251	0.137576	0.136675	0.140343	0.144811	0.147708	0.151425	0.158073	0.159185	0.161695	0.161925	0.164704	0.164068	0.163337	0.16194	0.159263	0.156466	0.153004	0.147916	0.143996	0.140083	0.136771	0.13328	0.13046	0.127242	0.125291	0.123043	0.120976	0.119983	0.119245	0.117707
Cocktail 3 (OD)	0.09815	0.0974067	0.0970067	0.0972167	0.0982133	0.0976933	0.0982433	0.0984433	0.0994	0.0999433	0.0979733	0.0998033	0.100223	0.101237	0.10166	0.109507	0.104523	0.104673	0.107627	0.1107	0.104867	0.109817	0.114043	0.113303	0.117987	0.119943	0.123863	0.129327	0.130353	0.134903	0.13804	0.141233	0.14397	0.146077	0.150263	0.154927	0.157153	0.159893	0.161757	0.16342	0.164427	0.16513	0.164737	0.164643	0.163017	0.16131	0.159797	0.15741	0.154323
Cocktail 4 (OD)	0.1059	0.10592	0.105822	0.106218	0.107879	0.107374	0.108311	0.109942	0.108658	0.109624	0.119595	0.114527	0.121111	0.1157	0.127231	0.121088	0.124312	0.126945	0.131167	0.134354	0.142072	0.140037	0.150411	0.152052	0.157523	0.160939	0.163415	0.16417	0.164139	0.163565	0.161957	0.159933	0.155878	0.15263	0.150233	0.146687	0.14224	0.136737	0.132172	0.127983	0.124952	0.122802	0.119989	0.118667	0.116282	0.115878	0.115193	0.11452	0.114041
Cocktail 5 (OD)	0.10005	0.09925	0.0992	0.09945	0.09935	0.102	0.0987	0.0994	0.09895	0.09925	0.10095	0.10205	0.1016	0.0986	0.1013	0.10425	0.1053	0.1033	0.1083	0.1049	0.1067	0.11085	0.1126	0.115	0.11975	0.1209	0.12425	0.12415	0.13005	0.13205	0.1347	0.13735	0.1392	0.1416	0.14475	0.14635	0.1492	0.1511	0.15345	0.1549	0.1562	0.157	0.1554	0.15535	0.15375	0.1527	0.15215	0.14975	0.14725
Cocktail 6 (OD)	0.10735	0.108144	0.108441	0.109387	0.109489	0.109955	0.111272	0.111783	0.112333	0.113272	0.11499	0.118311	0.119916	0.121557	0.124891	0.12762	0.129881	0.131051	0.133641	0.137056	0.139283	0.142015	0.145722	0.149258	0.152476	0.155549	0.158103	0.159517	0.159766	0.159105	0.157639	0.155497	0.152754	0.149812	0.146537	0.143072	0.139477	0.135885	0.132495	0.129277	0.126441	0.123938	0.121907	0.120104	0.118529	0.117275	0.116304	0.115413	0.114648
Bacterium D (OD)	0.09685	0.09704	0.09622	0.09633	0.09643	0.09682	0.09773	0.10001	0.09725	0.10191	0.09868	0.09967	0.10201	0.1069	0.10802	0.1103	0.11122	0.11172	0.11919	0.11753	0.12359	0.12124	0.13956	0.1272	0.14085	0.14589	0.1481	0.14866	0.1537	0.16241	0.17017	0.17654	0.18536	0.19475	0.20309	0.21247	0.22138	0.22963	0.23813	0.24777	0.25641	0.26757	0.27615	0.28454	0.29489	0.30445	0.31347	0.32429	0.33327
Raw data (Figure 9): Data obtained by WebPlotDigitizer for this work, and are available upon request.
[truncated: 320 more columns]

## Sheet: Formula sheet for VI
Time (h)
Phage Cocktail (OD)
Bacterium (OD)
A_j (Phage cocktail)	0	0	0	0	0	0	0	0	0	0	0	0	0	0	0	0	0	0	0	0	0	0	0	0	0	0	0	0	0	0	0	0	0	0	0	0	0	0	0	0	0	0	0	0	0	0	0	0	0
A_j (Bacterium)	0	0	0	0	0	0	0	0	0	0	0	0	0	0	0	0	0	0	0	0	0	0	0	0	0	0	0	0	0	0	0	0	0	0	0	0	0	0	0	0	0	0	0	0	0	0	0	0	0
SUM A_j (Phage cocktail)	0
SUM A_j (Bacterium)	0
VI (Phage cocktail)	#DIV/0!
VI (Bacterium)	#DIV/0!
***Colour codes and information***
Raw data=Time & OD points
A_j=Area under each trapzoidal element
SUM A_j=Area under the whole curve
VI=Calculated virulence index for each curve
[truncated: 319 more columns]

## Sheet: VI calculations for all figs
Time (h)	0	0.261806	0.523639	0.785444	1.04725	1.30906	1.57086	1.83269	2.0945	2.35633	2.61814	2.87994	3.14175	3.40358	3.66539	3.92719	4.18914	4.45097	4.71278	4.97458	5.23639	5.49819	5.76003	6.02183	6.28364	6.54544	6.80725	7.06908	7.33089	7.59272	7.85453	8.11633	8.37814	8.63994	8.90178	9.16358	9.42542	9.68722	9.94903	10.2109	10.4727	10.7345	10.9963	11.2581	11.5199	11.7817	12.0435	12.3053	12.5672
Four-phage cocktail MOI=0.1 (OD)	0.1127	0.1147	0.1168	0.1183	0.1195	0.1208	0.1221	0.1231	0.1232	0.1244	0.1244	0.1237	0.124	0.1232	0.1225	0.1225	0.122	0.1205	0.1205	0.1189	0.1182	0.1185	0.1176	0.1178	0.1175	0.117	0.1178	0.1181	0.1175	0.1184	0.1181	0.119	0.1191	0.1195	0.1204	0.1207	0.1221	0.1221	0.1223	0.1228	0.1234	0.1247	0.1258	0.127	0.1278	0.1286	0.1302	0.1315	0.1335
Four-phage cocktail MOI=1 (OD)	0.2438	0.251	0.2354	0.1229	0.1234	0.1242	0.1247	0.1252	0.1259	0.1256	0.1252	0.1253	0.1254	0.126	0.1262	0.1253	0.1256	0.1254	0.1257	0.1248	0.1243	0.1241	0.1232	0.1225	0.1223	0.1214	0.1217	0.122	0.121	0.1217	0.1214	0.1215	0.1215	0.1213	0.1218	0.1213	0.1212	0.1221	0.1228	0.1217	0.1215	0.1225	0.1232	0.1235	0.1251	0.1253	0.1266	0.127	0.1284
Four-phage cocktail MOI=10 (OD)	0.1883	0.1856	0.1016	0.1021	0.1025	0.1022	0.1027	0.1023	0.1025	0.1026	0.1032	0.1027	0.1028	0.1028	0.1027	0.1035	0.1033	0.1032	0.1033	0.1032	0.1035	0.1029	0.1037	0.1027	0.1034	0.1031	0.1038	0.1037	0.1045	0.1043	0.1036	0.1037	0.1038	0.1036	0.1042	0.1035	0.1035	0.1041	0.1039	0.1031	0.104	0.1035	0.104	0.1039	0.1042	0.1036	0.1043	0.1036	0.1045
Bacterium I (OD)	0.2046	0.2093	0.1808	0.1221	0.1245	0.1269	0.1304	0.1335	0.1361	0.1381	0.1398	0.1418	0.1433	0.1448	0.1474	0.1499	0.1535	0.1562	0.1602	0.164	0.1691	0.1746	0.1808	0.1865	0.1928	0.2001	0.2099	0.2189	0.2282	0.2395	0.2493	0.2608	0.2712	0.2818	0.2941	0.3051	0.3149	0.3293	0.3394	0.3485	0.3616	0.3743	0.3854	0.3965	0.4071	0.4165	0.4239	0.433	0.444
A_j (Four-phage cocktail MOI=0.1)	0.0297673	0.0303072	0.0307752	0.0311287	0.0314559	0.0317963	0.0321008	0.0322414	0.032415	0.0325686	0.032477	0.0324246	0.0323626	0.0321628	0.0320712	0.0320227	0.0317473	0.0315476	0.0313381	0.031037	0.0309847	0.0309094	0.0308145	0.0308014	0.0306967	0.030736	0.0308832	0.0308407	0.0308832	0.0309585	0.031037	0.031168	0.0312334	0.0314069	0.0315607	0.0317866	0.0319665	0.0319926	0.0320877	0.0322283	0.032477	0.0327911	0.0330957	0.033354	0.0335635	0.0338776	0.0342573	0.0346929	0.0350558
A_j (Four-phage cocktail MOI=1)	0.0647707	0.0636779	0.0469025	0.0322414	0.0324115	0.0325817	0.0327161	0.0328697	0.0329255	0.0328304	0.0327911	0.0328173	0.0329125	0.0330137	0.032922	0.0328609	0.0328601	0.0328697	0.0327911	0.0326079	0.0325163	0.0323757	0.0321628	0.032045	0.031901	0.0318225	0.0319044	0.0318094	0.0317735	0.0318225	0.0317963	0.0318094	0.0317832	0.0318258	0.0318225	0.0317473	0.0318486	0.0320581	0.0320091	0.0318356	0.0319403	0.0321628	0.0322971	0.0325424	0.0327781	0.0329744	0.0331969	0.0334361	0.0337075
A_j (Four-phage cocktail MOI=10)	0.0489445	0.0375993	0.0266649	0.0267827	0.0267958	0.026822	0.0268379	0.0268089	0.026851	0.0269398	0.0269529	0.0269005	0.0269165	0.0269005	0.0269922	0.0270851	0.0270343	0.0270314	0.0270314	0.0270576	0.0270183	0.0270474	0.0270183	0.0269791	0.0270314	0.0270838	0.0271652	0.027254	0.0273354	0.0272147	0.0271361	0.0271623	0.0271492	0.0272045	0.0271885	0.0270998	0.0271754	0.0272278	0.0270998	0.02711	0.0271623	0.0271623	0.0272176	0.0272409	0.0272016	0.0272147	0.0272147	0.0272438	0.027267
A_j (Bacterium I)	0.0541807	0.0510706	0.0396505	0.0322806	0.032909	0.0336813	0.0345489	0.0352914	0.0358973	0.0363779	0.0368622	0.0373204	0.0377171	0.0382498	0.0389174	0.039737	0.0405449	0.0414176	0.0424387	0.0436037	0.0449913	0.0465278	0.0480806	0.0496514	0.0514317	0.0536701	0.0561371	0.0585266	0.0612297	0.0639853	0.0667735	0.0696403	0.0723892	0.0753949	0.0784369	0.0811683	0.0843276	0.0875347	0.0900576	0.0929541	0.0963314	0.0994468	0.102364	0.105193	0.107812	0.110011	0.112171	0.114814	0.117747
SUM A_j (Four-phage cocktail MOI=0.1)	34.2625
SUM A_j (Four-phage cocktail MOI=1)	36.6157
SUM A_j (Four-phage cocktail MOI=10)	29.7773
SUM A_j (Bacterium I)	78.3043
v_j (Four-phage cocktail MOI=0.1)	0.562445
v_j (Four-phage cocktail MOI=1)	0.532393
v_j (Four-phage cocktail MOI=10)	0.619723
v_j (Bacterium I)	0
Time (h)	0	0.261806	0.523639	0.785444	1.04725	1.30906	1.57086	1.83269	2.0945	2.35633	2.61814	2.87994	3.14175	3.40358	3.66539	3.92719	4.18914	4.45097	4.71278	4.97458	5.23639	5.49819	5.76003	6.02183	6.28364	6.54544	6.80725	7.06908	7.33089	7.59272	7.85453	8.11633	8.37814	8.63994	8.90178	9.16358	9.42542	9.68722	9.94903	10.2109	10.4727	10.7345	10.9963	11.2581	11.5199	11.7817	12.0435	12.3053	12.5672
Four-phage cocktail MOI=0.1 (OD)	0.1131	0.1148	0.116	0.1182	0.1197	0.1211	0.1225	0.1232	0.1231	0.1242	0.1237	0.1238	0.1227	0.1212	0.1211	0.1198	0.1183	0.1174	0.1162	0.1147	0.1153	0.1147	0.1136	0.1134	0.1129	0.1129	0.1136	0.1138	0.114	0.115	0.1148	0.1161	0.1163	0.1161	0.1172	0.1168	0.1182	0.1187	0.1196	0.1198	0.121	0.1218	0.1238	0.1253	0.1255	0.1265	0.1287	0.1299	0.132
Four-phage cocktail MOI=1 (OD)	0.2303	0.2305	0.1173	0.1182	0.1188	0.1181	0.1197	0.1196	0.1197	0.1199	0.1201	0.1197	0.1181	0.1171	0.1153	0.1147	0.1142	0.1123	0.1116	0.1106	0.1113	0.1092	0.1082	0.1077	0.1065	0.1068	0.1067	0.1067	0.1067	0.1073	0.1071	0.1073	0.107	0.1075	0.1076	0.1074	0.1085	0.1089	0.1094	0.1093	0.11	0.1105	0.1117	0.1126	0.1129	0.1136	0.114	0.1146	0.1163
Four-phage cocktail MOI=10 (OD)	0.2248	0.2322	0.2267	0.1668	0.103	0.1028	0.1025	0.1027	0.1034	0.1033	0.1033	0.1032	0.1037	0.1029	0.1033	0.1035	0.1029	0.1032	0.1041	0.1026	0.1031	0.1033	0.1031	0.1032	0.1031	0.103	0.1035	0.1038	0.1037	0.1043	0.1038	0.104	0.1037	0.1034	0.1031	0.1032	0.1039	0.1037	0.1032	0.1032	0.103	0.1032	0.1028	0.1035	0.1035	0.1033	0.1042	0.1032	0.1038
Bacterium II (OD)	0.1242	0.126	0.1277	0.1309	0.1333	0.1361	0.1404	0.1434	0.1454	0.1456	0.1477	0.1494	0.1511	0.1522	0.1541	0.1565	0.1592	0.1619	0.1652	0.1679	0.1723	0.1768	0.1822	0.1869	0.1933	0.1987	0.2061	0.2145	0.2226	0.2314	0.2412	0.2511	0.2598	0.2684	0.2785	0.2891	0.2996	0.3092	0.3172	0.3288	0.3369	0.3477	0.3588	0.3667	0.3767	0.3839	0.3927	0.4006	0.4063
A_j (Four-phage cocktail MOI=0.1)	0.0298327	0.0302156	0.0306574	0.0311418	0.0315214	0.0318879	0.0321662	0.0322414	0.0323757	0.0324508	0.0323984	0.0322675	0.0319306	0.0317177	0.0315345	0.0311845	0.0308571	0.0305789	0.0302255	0.0301076	0.0301076	0.0298883	0.0297149	0.0296233	0.0295578	0.0296495	0.0297704	0.0298197	0.0299799	0.0300815	0.0302255	0.0304218	0.0304218	0.0305429	0.0306313	0.0307654	0.0310109	0.0311941	0.0313414	0.0315214	0.0317832	0.0321497	0.0326113	0.0328304	0.0329875	0.0334064	0.0338515	0.0342871	0.0346761
A_j (Four-phage cocktail MOI=1)	0.06032	0.0455328	0.0308276	0.031024	0.0310109	0.0311287	0.0313284	0.031325	0.0313676	0.0314167	0.0313905	0.0311287	0.0307916	0.0304218	0.0301076	0.0299795	0.0296526	0.0293091	0.0290866	0.0290473	0.0288641	0.0284613	0.0282619	0.0280394	0.0279216	0.0279477	0.0279376	0.0279347	0.0280162	0.0280656	0.0280656	0.0280525	0.0280786	0.0281602	0.0281441	0.0282649	0.0284583	0.0285761	0.0286315	0.028707	0.0288641	0.0290866	0.0293646	0.0295186	0.0296495	0.0297935	0.0299244	0.0302287	0.0305527
A_j (Four-phage cocktail MOI=10)	0.0598226	0.0600777	0.0515102	0.0353176	0.0269398	0.0268743	0.0268641	0.0269791	0.0270605	0.0270445	0.0270314	0.0270838	0.0270474	0.0269922	0.0270707	0.0270327	0.0269819	0.0271361	0.0270576	0.0269267	0.0270183	0.0270212	0.0270052	0.0270052	0.0269791	0.0270314	0.027139	0.0271623	0.0272307	0.0272409	0.0272016	0.0271885	0.02711	0.0270343	0.0270052	0.0271128	0.0271754	0.0270838	0.0270212	0.0269922	0.0269922	0.026966	0.0270081	0.0270969	0.0270707	0.0271623	0.0271492	0.0270998	0.0271754
A_j (Bacterium II)	0.0327519	0.0332136	0.0338515	0.0345845	0.0352652	0.0361946	0.0371542	0.0378047	0.0380968	0.0383938	0.0388912	0.0393363	0.039707	0.0400955	0.0406584	0.0413479	0.0420373	0.0428183	0.0436037	0.0445331	0.0456982	0.0469991	0.0483162	0.0497692	0.0513139	0.0529894	0.0550635	0.0572176	0.0594362	0.0618647	0.0644434	0.0668782	0.0691428	0.0715983	0.0743004	0.0770706	0.0796936	0.0819975	0.0845722	0.087142	0.089616	0.0924828	0.09498	0.0973131	0.0995647	0.101659	0.103845	0.105637	0.106804
SUM A_j (Four-phage cocktail MOI=0.1)	31.3565
SUM A_j (Four-phage cocktail MOI=1)	33.6961
SUM A_j (Four-phage cocktail MOI=10)	37.2326
SUM A_j (Bacterium II)	70.109
v_j (Four-phage cocktail MOI=0.1)	0.552746
v_j (Four-phage cocktail MOI=1)	0.519376
v_j (Four-phage cocktail MOI=10)	0.468933
v_j (Bacterium II)	0
Time (h)	0	0.261833	0.523694	0.785528	1.04739	1.30922	1.57108	1.83292	2.09475	2.35661	2.61844	2.88031	3.14214	3.404	3.66583	3.92769	4.18953	4.45139	4.71322	4.97506	5.23692	5.49875	5.76061	6.02244	6.28431	6.54614	6.808	7.06983	7.33167	7.59353	7.85536	8.11722	8.37906	8.64089	8.90275	9.16458	9.42644	9.68828	9.95014	10.2121	10.4739	10.7358	10.9976	11.2595	11.5213	11.7832	12.045	12.3069	12.5687
Cocktail 1 (OD)	0.1049	0.1044	0.10405	0.10415	0.1036	0.1035	0.1033	0.1036	0.10415	0.1037	0.1035	0.1031	0.1039	0.1037	0.1051	0.1057	0.1073	0.11025	0.11685	0.1182	0.1213	0.12605	0.136	0.1463	0.1592	0.17025	0.18635	0.19475	0.20435	0.21335	0.2242	0.23735	0.24835	0.25865	0.27015	0.28205	0.29415	0.30745	0.3273	0.3408	0.3508	0.36265	0.3714	0.379	0.38875	0.3962	0.4053	0.41555	0.425
Cocktail 2 (OD)	0.12	0.1195	0.1189	0.1191	0.119	0.1188	0.11885	0.11865	0.1187	0.1183	0.12155	0.1214	0.12265	0.1251	0.12665	0.1326	0.13835	0.14575	0.14185	0.1512	0.16795	0.1889	0.20515	0.21565	0.2231	0.2348	0.245	0.25785	0.26975	0.28155	0.2948	0.308	0.3219	0.3377	0.35535	0.37435	0.4019	0.4221	0.443	0.46505	0.48185	0.50005	0.51305	0.52365	0.53305	0.54295	0.55665	0.56835	0.5812
Cocktail 3 (OD)	0.1022	0.1009	0.10085	0.10145	0.10095	0.1008	0.10075	0.1035	0.1062	0.10175	0.10135	0.1015	0.10345	0.1029	0.10885	0.10845	0.1156	0.111	0.1152	0.12285	0.13065	0.14125	0.1514	0.15875	0.17145	0.1854	0.1936	0.2036	0.2133	0.22315	0.23445	0.24455	0.25235	0.26075	0.273	0.2827	0.2927	0.30345	0.31495	0.3259	0.3371	0.34815	0.35795	0.36875	0.3776	0.3871	0.39815	0.40785	0.41825
Cocktail 4 (OD)	0.1096	0.109	0.109	0.10865	0.1088	0.1106	0.1083	0.10935	0.10795	0.1167	0.10945	0.11675	0.1136	0.1148	0.1269	0.12945	0.1363	0.13475	0.15035	0.1616	0.1795	0.18905	0.19845	0.2092	0.2213	0.2295	0.23905	0.24875	0.2582	0.2678	0.276	0.28915	0.302	0.31645	0.3314	0.34835	0.36405	0.3815	0.3993	0.4152	0.4317	0.44755	0.4614	0.47415	0.48695	0.5008	0.5138	0.529	0.5438
Cocktail 5 (OD)	0.10325	0.1019	0.10185	0.102	0.10165	0.10175	0.10235	0.1017	0.10245	0.1019	0.1043	0.10255	0.1046	0.10625	0.1127	0.11305	0.109	0.1123	0.12145	0.1241	0.13025	0.14785	0.1567	0.1636	0.18315	0.19475	0.20465	0.21525	0.2259	0.235	0.2442	0.25285	0.2626	0.2711	0.2802	0.2907	0.29995	0.30985	0.3217	0.33115	0.34225	0.35295	0.3624	0.372	0.3808	0.39	0.3998	0.4083	0.4174
Cocktail 6 (OD)	0.10995	0.11055	0.1094	0.1108	0.1114	0.111	0.10965	0.11425	0.11565	0.1115	0.12	0.12255	0.12145	0.1145	0.13185	0.1316	0.1264	0.13425	0.1475	0.14895	0.1662	0.18655	0.198	0.2082	0.21745	0.2272	0.2351	0.24395	0.2532	0.26095	0.2706	0.2802	0.2931	0.30535	0.31915	0.33525	0.3509	0.36695	0.3825	0.4004	0.41735	0.4328	0.44735	0.461	0.4726	0.484	0.4999	0.5127	0.52685
Bacterium A (OD)	0.10395	0.10355	0.10365	0.10425	0.10465	0.10495	0.10575	0.10625	0.10725	0.108	0.1086	0.1097	0.11145	0.1135	0.1175	0.12255	0.1263	0.13365	0.1392	0.14605	0.15355	0.15875	0.16495	0.1714	0.17815	0.1844	0.19195	0.1994	0.2095	0.2206	0.231	0.2427	0.25585	0.2689	0.28215	0.29475	0.3053	0.31795	0.33135	0.3427	0.355	0.36595	0.37735	0.389	0.4011	0.41245	0.4238	0.4344	0.4455
A_j (Cocktail 1)	0.0274009	0.0272925	0.0272569	0.0272008	0.0271128	0.0270764	0.0270867	0.0271979	0.0272139	0.0271259	0.0270503	0.0270997	0.0271812	0.0273354	0.0276002	0.0278852	0.0284839	0.0297312	0.030772	0.0313579	0.0323822	0.0343104	0.0369578	0.0399993	0.0431305	0.0466898	0.0498923	0.0522488	0.0546897	0.0572826	0.060431	0.0635862	0.0663747	0.0692361	0.0722922	0.0754422	0.0787595	0.0831082	0.0875025	0.0905516	0.0934025	0.0960994	0.0982503	0.100511	0.102774	0.104941	0.107463	0.110042	0.112142
A_j (Cocktail 2)	0.0313545	0.0312138	0.0311582	0.0311746	0.031132	0.0311156	0.0310927	0.0310731	0.0310305	0.0314004	0.0318096	0.0319502	0.032438	0.0329583	0.0339437	0.0354719	0.0371974	0.0376516	0.0383651	0.0417865	0.0467176	0.0515932	0.0550897	0.0574458	0.0599467	0.0628205	0.0658314	0.0690716	0.072182	0.0754538	0.0789249	0.0824644	0.0863526	0.0907414	0.0955299	0.101635	0.107875	0.113268	0.118929	0.123978	0.128547	0.132632	0.135736	0.13834	0.140881	0.143971	0.147281	0.150495	0.154033
A_j (Cocktail 3)	0.0265892	0.0264152	0.0264844	0.0265003	0.0264124	0.0263891	0.0267397	0.0274532	0.027227	0.0265892	0.0265593	0.0268314	0.0270175	0.0277216	0.0284512	0.0293319	0.0296689	0.0296133	0.0311647	0.0331909	0.0355962	0.0383168	0.0406038	0.0432333	0.0467176	0.0496227	0.0520001	0.0545792	0.0571446	0.0599075	0.0627157	0.0650525	0.0671733	0.0698842	0.0727504	0.0753374	0.078046	0.0809675	0.0839335	0.086807	0.0897106	0.0924403	0.0951472	0.0977097	0.100123	0.102813	0.105519	0.10815	0.11059
A_j (Cocktail 4)	0.0286184	0.0285429	0.028494	0.0284708	0.0287231	0.0286607	0.028494	0.0284482	0.0294135	0.0296068	0.0296165	0.0301567	0.0299045	0.0316426	0.033564	0.0347911	0.0354887	0.0373243	0.0408395	0.0446604	0.0482493	0.0507356	0.0533682	0.0563656	0.0590172	0.0613475	0.0638611	0.0663682	0.0688695	0.0711925	0.0739954	0.0773914	0.0809654	0.0848234	0.0889906	0.0932749	0.0976049	0.102231	0.106677	0.110885	0.115108	0.118997	0.122492	0.125824	0.129327	0.132842	0.13652	0.140447	0.144063
A_j (Cocktail 5)	0.0268576	0.0266771	0.0266874	0.026664	0.0266285	0.0267229	0.0267135	0.0267266	0.0267557	0.026995	0.027083	0.0271194	0.0276067	0.0286642	0.0295576	0.02907	0.0289749	0.0306018	0.0321466	0.0333022	0.0364079	0.0398749	0.0419326	0.0454002	0.0494734	0.0522937	0.0549719	0.0577539	0.0603459	0.0627353	0.065079	0.067481	0.0698702	0.072182	0.0747403	0.0773341	0.079833	0.0826892	0.0855052	0.0881686	0.0910133	0.0936512	0.0961554	0.0985541	0.100921	0.103409	0.105794	0.108098	0.110302
A_j (Cocktail 6)	0.0288671	0.0287982	0.0288278	0.0290928	0.0291159	0.0288898	0.0293122	0.0300977	0.0297409	0.0303072	0.0317572	0.0319437	0.0308931	0.0322513	0.0344937	0.0337765	0.034127	0.0368858	0.0388102	0.0412628	0.0461809	0.0503493	0.0531783	0.0557306	0.0582121	0.0605292	0.0627156	0.0650852	0.0673179	0.0695888	0.0721166	0.0750545	0.0783471	0.0817661	0.0856719	0.089838	0.0939785	0.0981259	0.102538	0.107068	0.111299	0.115226	0.118931	0.122224	0.125248	0.128823	0.132566	0.136094	0.139559
A_j (Bacterium A)	0.0271652	0.0271288	0.0272176	0.0273514	0.0274401	0.0275871	0.0277543	0.0279507	0.0281828	0.0283565	0.0285821	0.0289522	0.0294528	0.0302417	0.0314299	0.0325786	0.0340354	0.0357206	0.037344	0.0392268	0.0408853	0.0423822	0.0440338	0.0457668	0.0474638	0.0492757	0.0512342	0.0535318	0.0563132	0.059122	0.0620218	0.0652685	0.0686985	0.0721493	0.0755258	0.0785649	0.0815938	0.0850132	0.0882818	0.0913502	0.0943844	0.0973104	0.100339	0.103437	0.106519	0.109491	0.112353	0.115194	0.118112
SUM A_j (Cocktail 1)	35.6344
SUM A_j (Cocktail 2)	60.6828
SUM A_j (Cocktail 3)	33.7653
SUM A_j (Cocktail 4)	56.5191
SUM A_j (Cocktail 5)	34.7673
SUM A_j (Cocktail 6)	55.8627
SUM A_j (Bacterium A)	40.2638
v_j (Cocktail 1)	0.114977
v_j (Cocktail 2)	-0.507131
v_j (Cocktail 3)	0.161397
v_j (Cocktail 4)	-0.403719
v_j (Cocktail 5)	0.136511
v_j (Cocktail 6)	-0.387417
v_j (Bacterium A)	0
Time (h)	0	0.261833	0.523694	0.785528	1.04739	1.30922	1.57108	1.83292	2.09475	2.35661	2.61844	2.88031	3.14214	3.404	3.66583	3.92769	4.18953	4.45139	4.71322	4.97506	5.23692	5.49875	5.76061	6.02244	6.28431	6.54614	6.808	7.06983	7.33167	7.59353	7.85536	8.11722	8.37906	8.64089	8.90275	9.16458	9.42644	9.68828	9.95014	10.2121	10.4739	10.7358	10.9976	11.2595	11.5213	11.7832	12.045	12.3069	12.5687
Cocktail 1 (OD)	0.1811	0.115708	0.110658	0.105525	0.10545	0.105467	0.105933	0.106383	0.10685	0.107658	0.108725	0.108558	0.109617	0.108033	0.108292	0.108733	0.10955	0.113433	0.109183	0.109367	0.109625	0.1076	0.10685	0.108133	0.106475	0.106758	0.105717	0.105467	0.102983	0.1029	0.102425	0.102358	0.10245	0.101867	0.101733	0.102017	0.10145	0.101525	0.101233	0.1011	0.101117	0.100833	0.10115	0.100892	0.100583	0.100375	0.100392	0.1003	0.100683
Cocktail 2 (OD)	0.1996	0.17555	0.14805	0.1216	0.1213	0.1223	0.125	0.1225	0.12385	0.1256	0.1247	0.12535	0.1243	0.12415	0.12545	0.12535	0.1237	0.12485	0.12445	0.12035	0.12185	0.11885	0.1176	0.11795	0.1155	0.1147	0.1153	0.11325	0.11385	0.1114	0.111	0.11185	0.11015	0.11055	0.1098	0.11035	0.10945	0.11015	0.1096	0.1089	0.10815	0.10835	0.10785	0.1076	0.10735	0.1069	0.1068	0.1064	0.1065
Cocktail 3 (OD)	0.17185	0.1399	0.105	0.105	0.10535	0.10535	0.1076	0.10805	0.10695	0.1074	0.1123	0.10695	0.1078	0.10785	0.10925	0.10685	0.1103	0.1097	0.11105	0.1133	0.1116	0.11125	0.11235	0.10835	0.1079	0.1063	0.1047	0.10325	0.10275	0.10215	0.10145	0.10135	0.10175	0.10165	0.10145	0.1014	0.10085	0.10105	0.10155	0.10115	0.10065	0.10045	0.1006	0.10075	0.1004	0.10045	0.1005	0.10045	0.1001
Cocktail 4 (OD)	0.1763	0.126342	0.118611	0.117538	0.117341	0.118362	0.118832	0.119089	0.119329	0.119382	0.119315	0.119191	0.118802	0.118363	0.118056	0.117168	0.116504	0.115819	0.114701	0.113601	0.112435	0.111189	0.110294	0.109469	0.10865	0.107958	0.107453	0.10699	0.106661	0.106389	0.106126	0.105937	0.105669	0.105377	0.105124	0.104814	0.104636	0.104396	0.104175	0.103958	0.103739	0.103496	0.103257	0.102989	0.102764	0.102569	0.102284	0.101992	0.101732
Cocktail 5 (OD)	0.1653	0.10964	0.105385	0.105435	0.105715	0.10576	0.10633	0.10699	0.10703	0.10686	0.10733	0.10755	0.106685	0.10746	0.106275	0.10752	0.10822	0.10753	0.10966	0.10909	0.10821	0.10835	0.106445	0.10555	0.10463	0.103795	0.10376	0.10299	0.10289	0.1025	0.1022	0.102185	0.10184	0.10166	0.10185	0.10158	0.101505	0.10156	0.10143	0.101615	0.10099	0.10079	0.100865	0.10103	0.100885	0.100875	0.100975	0.10073	0.100705
Cocktail 6 (OD)	0.1453	0.125771	0.122675	0.123108	0.124869	0.125768	0.127141	0.127707	0.127765	0.127304	0.126721	0.125748	0.124504	0.123447	0.121882	0.120763	0.118751	0.117042	0.115134	0.113481	0.111734	0.110212	0.108951	0.107814	0.106824	0.106024	0.105476	0.105117	0.104894	0.104621	0.104409	0.104174	0.103952	0.103705	0.10346	0.103199	0.102965	0.10276	0.102486	0.102257	0.102044	0.101874	0.10172	0.101544	0.101448	0.101372	0.101276	0.101193	0.10113
Bacterium B (OD)	0.10465	0.104558	0.105283	0.106083	0.107058	0.1085	0.11015	0.111667	0.11365	0.115475	0.11865	0.122425	0.126417	0.132383	0.136533	0.14295	0.148442	0.157633	0.161917	0.1713	0.180783	0.189783	0.19855	0.207442	0.217892	0.226775	0.237492	0.247692	0.259808	0.271358	0.284025	0.29585	0.310475	0.323625	0.336333	0.350125	0.363358	0.375342	0.386275	0.400075	0.410417	0.423492	0.434042	0.446683	0.455958	0.465642	0.475425	0.485417	0.494833
A_j (Cocktail 1)	0.0388572	0.0296383	0.028302	0.0276231	0.0276125	0.0276787	0.0277958	0.0279158	0.0280857	0.0283282	0.028449	0.0285627	0.028497	0.0283205	0.0284152	0.0285769	0.0291953	0.0291442	0.0286118	0.0286727	0.0284384	0.0280781	0.0281449	0.0280988	0.0279158	0.0278195	0.0276474	0.0272896	0.0269564	0.0268805	0.0268124	0.0268128	0.0267485	0.0266575	0.0266743	0.02664	0.0265728	0.0265473	0.0265	0.0264763	0.0264386	0.026443	0.0264534	0.0263764	0.0263116	0.0262865	0.0262739	0.0263121	0.0263127
A_j (Cocktail 2)	0.0491134	0.0423691	0.0353017	0.031803	0.0318913	0.0323791	0.0324019	0.0322513	0.0326606	0.0327684	0.0327392	0.0326833	0.0325297	0.0326768	0.0328374	0.0326048	0.0325428	0.0326375	0.0320484	0.0317114	0.0315116	0.0309585	0.0308374	0.0305657	0.030137	0.030114	0.029921	0.0297312	0.0294921	0.0291159	0.0291779	0.0290635	0.0288933	0.0288505	0.0288213	0.0287785	0.0287493	0.028772	0.0286174	0.0284185	0.0283435	0.0283042	0.028209	0.0281405	0.0280519	0.0279799	0.0279114	0.0278722	0.0278751
A_j (Cocktail 3)	0.0408133	0.0320649	0.0274925	0.0275412	0.0275841	0.0278817	0.0282322	0.0281471	0.028065	0.0287624	0.0287065	0.0281144	0.0282352	0.028422	0.0282941	0.0284286	0.0288047	0.0288999	0.0293712	0.0294463	0.0291748	0.0292761	0.0288933	0.0283137	0.0280424	0.0276263	0.0272241	0.0269688	0.0268277	0.0266546	0.0265527	0.0265892	0.0266284	0.026592	0.0265564	0.0264807	0.0264321	0.0265265	0.0265481	0.0264218	0.0263273	0.0263208	0.0263629	0.0263339	0.0262974	0.0263105	0.0263077	0.0262553	0.0262385
A_j (Cocktail 4)	0.0396208	0.0320718	0.0309158	0.0307528	0.0308574	0.0310559	0.0311478	0.0312129	0.0312545	0.0312493	0.0312277	0.0311573	0.0310522	0.0309511	0.030798	0.0305916	0.0304182	0.0301788	0.0298885	0.0295949	0.0292761	0.0289989	0.0287707	0.0285585	0.0283576	0.0282039	0.0280741	0.0279705	0.0278949	0.0278218	0.0277655	0.0277028	0.0276295	0.0275611	0.0274844	0.0274234	0.0273658	0.0273083	0.0272596	0.0271939	0.0271305	0.0270674	0.0270039	0.0269364	0.0268844	0.0268216	0.0267431	0.0266708	0.0266043
A_j (Cocktail 5)	0.0359942	0.0281533	0.0275999	0.027646	0.0276856	0.0277691	0.0279271	0.0280188	0.0280047	0.028041	0.0281344	0.0280469	0.0280381	0.0279815	0.0279923	0.028244	0.0282483	0.0284338	0.028638	0.0284512	0.0283513	0.0281232	0.0277537	0.027519	0.0272863	0.0271753	0.027067	0.0269531	0.0268918	0.0267986	0.0267602	0.0267103	0.0266415	0.0266457	0.0266324	0.02659	0.0265846	0.0265776	0.0265933	0.0265272	0.0264164	0.0264	0.0264342	0.026434	0.0264165	0.0264283	0.0264065	0.0263712	0.0263694
A_j (Cocktail 6)	0.0354877	0.0325291	0.0321771	0.0324678	0.0328126	0.0331136	0.0333639	0.0334455	0.0333964	0.0332561	0.0330559	0.0327622	0.0324643	0.0321176	0.0317696	0.0313564	0.0308726	0.0303957	0.0299295	0.0294876	0.0290564	0.0286952	0.0283782	0.0281028	0.0278654	0.0276918	0.0275702	0.027494	0.027432	0.0273655	0.0273099	0.0272471	0.0271857	0.0271242	0.0270551	0.0269931	0.0269328	0.0268729	0.0268157	0.0267493	0.0266963	0.0266539	0.0266135	0.026575	0.0265553	0.0265328	0.0265066	0.0264875	0.0264737
A_j (Bacterium B)	0.0273889	0.0274747	0.0276714	0.0279068	0.0282202	0.028628	0.0290395	0.0294977	0.0299995	0.0306509	0.0315641	0.0325775	0.0338848	0.0352057	0.0365929	0.038148	0.0400746	0.0418344	0.0436236	0.0460985	0.0485134	0.0508447	0.0531511	0.0556891	0.0582143	0.0607867	0.0635186	0.0664402	0.0695459	0.0727089	0.0759234	0.079378	0.0830143	0.0864087	0.0898688	0.0934168	0.0967081	0.0997189	0.10299	0.106118	0.109173	0.112265	0.115314	0.118171	0.120666	0.123214	0.12579	0.128331	0.13066
SUM A_j (Cocktail 1)	34.259
SUM A_j (Cocktail 2)	20.2718
SUM A_j (Cocktail 3)	33.1358
SUM A_j (Cocktail 4)	19.2246
SUM A_j (Cocktail 5)	26.9373
SUM A_j (Cocktail 6)	24.0219
SUM A_j (Bacterium B)	50.2905
v_j (Cocktail 1)	0.318778
v_j (Cocktail 2)	0.596906
v_j (Cocktail 3)	0.341113
v_j (Cocktail 4)	0.617729
v_j (Cocktail 5)	0.464366
v_j (Cocktail 6)	0.522337
v_j (Bacterium B)	0
Time (h)	0	0.261833	0.523694	0.785528	1.04739	1.30922	1.57108	1.83292	2.09475	2.35661	2.61844	2.88031	3.14214	3.404	3.66583	3.92769	4.18953	4.45139	4.71322	4.97506	5.23692	5.49875	5.76061	6.02244	6.28431	6.54614	6.808	7.06983	7.33167	7.59353	7.85536	8.11722	8.37906	8.64089	8.90275	9.16458	9.42644	9.68828	9.95014	10.2121	10.4739	10.7358	10.9976	11.2595	11.5213	11.7832	12.045	12.3069	12.5687
Cocktail 1 (OD)	0.1661	0.1231	0.0996	0.099	0.0992	0.0982	0.0986	0.10035	0.09945	0.0998	0.09885	0.1015	0.1127	0.10045	0.10255	0.1034	0.10295	0.10375	0.1053	0.1051	0.1057	0.10775	0.10365	0.1023	0.10135	0.09765	0.09765	0.0964	0.09455	0.094	0.0942	0.09325	0.0932	0.0931	0.09275	0.0928	0.09255	0.09265	0.09245	0.09225	0.09235	0.0926	0.0923	0.0919	0.09215	0.0922	0.0919	0.09185	0.09195
Cocktail 2 (OD)	0.18485	0.13317	0.119967	0.118432	0.117865	0.118415	0.118535	0.119098	0.11939	0.119615	0.119393	0.119082	0.118013	0.117078	0.115843	0.114262	0.11296	0.11112	0.109558	0.107745	0.106468	0.105152	0.10425	0.103608	0.103165	0.10269	0.102317	0.102025	0.101725	0.101482	0.101262	0.101057	0.100953	0.100703	0.10054	0.100443	0.10036	0.100282	0.100185	0.100128	0.0999983	0.0999017	0.0997367	0.0996467	0.0995517	0.099405	0.0992967	0.099215	0.0991433
Cocktail 3 (OD)	0.1612	0.10896	0.10239	0.09891	0.09878	0.0984	0.09842	0.09943	0.09852	0.09936	0.09955	0.10047	0.10149	0.103	0.10265	0.10648	0.10628	0.10793	0.10838	0.10583	0.10576	0.10499	0.10193	0.1001	0.09849	0.09731	0.09589	0.09515	0.09441	0.0942	0.09366	0.09353	0.09322	0.09319	0.09312	0.09296	0.09287	0.09268	0.09299	0.09255	0.09254	0.0928	0.09254	0.0924	0.09249	0.09239	0.09228	0.0923	0.0923
Cocktail 4 (OD)	0.16225	0.11333	0.10855	0.10869	0.10924	0.10917	0.10908	0.10903	0.11256	0.1104	0.11167	0.11283	0.11648	0.11401	0.11646	0.11423	0.11429	0.11101	0.11022	0.10762	0.10576	0.10397	0.10355	0.1017	0.09986	0.09876	0.09834	0.0977	0.09769	0.09739	0.09739	0.09719	0.09706	0.09674	0.09658	0.09649	0.09629	0.0961	0.09615	0.09583	0.09595	0.09604	0.09577	0.0957	0.09573	0.09567	0.09548	0.09547	0.09549
Cocktail 5 (OD)	0.1536	0.10095	0.10145	0.10065	0.101	0.09955	0.09985	0.10055	0.10095	0.1014	0.09935	0.1013	0.1034	0.1028	0.10265	0.1029	0.10255	0.105	0.10235	0.1026	0.10255	0.1008	0.10125	0.09915	0.09765	0.09655	0.09595	0.0952	0.0962	0.09485	0.0953	0.09495	0.0948	0.0944	0.0946	0.09455	0.09415	0.09415	0.0941	0.09385	0.0941	0.0941	0.094	0.094	0.09395	0.09365	0.09375	0.0938	0.0936
Cocktail 6 (OD)	0.14475	0.117955	0.11218	0.11189	0.11227	0.11227	0.11288	0.11324	0.11483	0.11543	0.115725	0.115525	0.116355	0.115935	0.115015	0.11408	0.112665	0.109835	0.10812	0.1067	0.10536	0.10407	0.103145	0.10203	0.101095	0.10055	0.10057	0.100335	0.10012	0.099905	0.099785	0.09927	0.099165	0.099095	0.099125	0.09898	0.0988	0.09863	0.098465	0.098295	0.09821	0.098155	0.098035	0.098	0.09787	0.097765	0.097695	0.097705	0.09756
Bacterium C (OD)	0.1043	0.1026	0.10225	0.1029	0.1032	0.10525	0.1044	0.10475	0.10635	0.10655	0.1122	0.11095	0.113	0.1272	0.1249	0.1354	0.14135	0.14245	0.151	0.16155	0.1676	0.17535	0.18235	0.1915	0.19795	0.2104	0.21535	0.22535	0.2361	0.247	0.25915	0.27005	0.2819	0.2947	0.30665	0.3188	0.3303	0.34215	0.3551	0.3684	0.38005	0.39185	0.4019	0.41265	0.4228	0.43225	0.442	0.45135	0.46195
A_j (Cocktail 1)	0.0378611	0.0291582	0.026	0.0259504	0.025843	0.0257671	0.0260459	0.0261571	0.0260879	0.0260066	0.0262319	0.0280423	0.0279078	0.0265761	0.0269651	0.0270147	0.0270633	0.0273681	0.0275449	0.0276002	0.0279442	0.0276787	0.0269623	0.026664	0.0260524	0.0255707	0.0254044	0.0249985	0.024687	0.0246385	0.0245429	0.0244094	0.0243898	0.0243334	0.0242916	0.024268	0.0242458	0.0242352	0.0241906	0.0241698	0.024213	0.0242065	0.0241174	0.0240952	0.024137	0.0241043	0.0240559	0.0240625	0.0240519
A_j (Cocktail 2)	0.0416341	0.0331433	0.0312103	0.0309385	0.030933	0.031024	0.0311102	0.0312221	0.0312931	0.0312902	0.0312237	0.0310397	0.0307807	0.0304933	0.0301278	0.0297471	0.0293389	0.0288905	0.0284486	0.0280471	0.0277046	0.0274171	0.0272121	0.0270729	0.0269499	0.0268416	0.0267517	0.0266743	0.026606	0.0265425	0.0264897	0.0264465	0.0264002	0.0263489	0.0263121	0.0262913	0.0262673	0.0262472	0.0262355	0.0262027	0.0261702	0.026136	0.0261054	0.0260784	0.0260495	0.0260161	0.0259885	0.0259684	0.0259459
A_j (Cocktail 3)	0.0353684	0.0276722	0.0263535	0.0258837	0.0258141	0.0257698	0.0259019	0.025915	0.0259085	0.0260406	0.0261887	0.0264399	0.026774	0.026923	0.0273815	0.0278538	0.0280466	0.0283186	0.0280437	0.0277036	0.0275907	0.0270922	0.0264491	0.0260015	0.0256335	0.0252958	0.0250103	0.0248166	0.0246948	0.024594	0.0245089	0.0244487	0.0244042	0.0243937	0.024361	0.0243308	0.0242916	0.0243099	0.0243006	0.0242339	0.0242641	0.0242641	0.0242143	0.0242052	0.0242064	0.0241789	0.0241646	0.0241672	0.0241567
A_j (Cocktail 4)	0.036078	0.0290509	0.0284403	0.0285337	0.0285935	0.0285756	0.0285542	0.0290098	0.0291923	0.0290727	0.0293939	0.0300205	0.0301782	0.0301724	0.0302044	0.0299171	0.0294987	0.0289627	0.0285189	0.027938	0.0274572	0.0271707	0.0268706	0.0263904	0.0260027	0.0258064	0.0256649	0.0255798	0.0255419	0.0254999	0.0254765	0.0254306	0.0253717	0.0253115	0.0252761	0.0252408	0.0251871	0.0251714	0.025144	0.0251099	0.0251347	0.0251111	0.0250693	0.0250614	0.0250601	0.0250274	0.0249985	0.0249998	0.0249881
A_j (Cocktail 5)	0.0333248	0.0265003	0.0264583	0.0264021	0.0262553	0.0261076	0.0262357	0.0263797	0.0264938	0.0262815	0.0262712	0.0267986	0.0269979	0.0268968	0.0269128	0.0268968	0.0271746	0.0271456	0.0268314	0.0268604	0.0266219	0.0264545	0.0262357	0.0257671	0.025424	0.0252041	0.0250247	0.0250574	0.0250143	0.0248938	0.0249095	0.0248414	0.0247694	0.0247459	0.0247629	0.0247066	0.0246516	0.0246477	0.0246162	0.0246084	0.0246385	0.0246254	0.0246149	0.0246058	0.0245626	0.0245364	0.0245534	0.0245338	0.0245167
A_j (Cocktail 6)	0.0343925	0.0301317	0.0293345	0.0293494	0.029396	0.029479	0.0296029	0.0298582	0.0301481	0.030262	0.0302777	0.030357	0.0304139	0.0302352	0.0299955	0.0296847	0.029132	0.0285339	0.0281235	0.0277651	0.0274179	0.0271308	0.0268608	0.0265953	0.0263987	0.0263328	0.0263018	0.0262429	0.0261894	0.0261427	0.0260624	0.0259784	0.0259555	0.0259531	0.0259352	0.0258954	0.0258469	0.0258058	0.0257701	0.0257285	0.0257075	0.0256845	0.025667	0.0256426	0.0256146	0.0255917	0.0255811	0.0255634	0.0255472
A_j (Bacterium C)	0.0270867	0.0268211	0.0268576	0.0269848	0.0272896	0.0274496	0.0273812	0.0276365	0.0278751	0.028638	0.0292172	0.0293188	0.0314495	0.0330041	0.0340812	0.0362312	0.0371581	0.0384175	0.040918	0.0430958	0.0448979	0.0468339	0.0489432	0.0509909	0.0534598	0.0557437	0.057695	0.0604115	0.0632526	0.0662635	0.0692884	0.0722595	0.0754866	0.0787351	0.0818818	0.084987	0.0880349	0.0912913	0.0947584	0.097995	0.101055	0.103915	0.106649	0.109374	0.111952	0.114466	0.116954	0.119566	0.122125
SUM A_j (Cocktail 1)	31.3965
SUM A_j (Cocktail 2)	27.5314
SUM A_j (Cocktail 3)	20.0643
SUM A_j (Cocktail 4)	21.7425
SUM A_j (Cocktail 5)	21.8324
SUM A_j (Cocktail 6)	31.0753
SUM A_j (Bacterium C)	49.2839
v_j (Cocktail 1)	0.362946
v_j (Cocktail 2)	0.441372
v_j (Cocktail 3)	0.592884
v_j (Cocktail 4)	0.558831
v_j (Cocktail 5)	0.557008
v_j (Cocktail 6)	0.369464
v_j (Bacterium C)	0
Time (h)	0	0.261833	0.523694	0.785528	1.04739	1.30922	1.57108	1.83292	2.09475	2.35661	2.61844	2.88031	3.14214	3.404	3.66583	3.92769	4.18953	4.45139	4.71322	4.97506	5.23692	5.49875	5.76061	6.02244	6.28431	6.54614	6.808	7.06983	7.33167	7.59353	7.85536	8.11722	8.37906	8.64089	8.90275	9.16458	9.42644	9.68828	9.95014	10.2121	10.4739	10.7358	10.9976	11.2595	11.5213	11.7832	12.045	12.3069	12.5687
Cocktail 1 (OD)	0.09905	0.098686	0.097686	0.098954	0.098234	0.099602	0.098768	0.101602	0.098932	0.102588	0.101252	0.104624	0.105094	0.099736	0.112178	0.105744	0.106676	0.106098	0.106982	0.108412	0.109522	0.111784	0.114314	0.116724	0.117402	0.121494	0.121256	0.123484	0.12668	0.131498	0.137732	0.139638	0.143438	0.146978	0.151922	0.156726	0.160068	0.162916	0.165656	0.16723	0.168272	0.169158	0.168474	0.168456	0.167762	0.167356	0.166688	0.165558	0.162986
Cocktail 2 (OD)	0.11265	0.113595	0.110971	0.111254	0.11187	0.11286	0.111731	0.112661	0.112231	0.112879	0.113677	0.116581	0.116	0.116891	0.125808	0.124983	0.127745	0.127815	0.134251	0.137576	0.136675	0.140343	0.144811	0.147708	0.151425	0.158073	0.159185	0.161695	0.161925	0.164704	0.164068	0.163337	0.16194	0.159263	0.156466	0.153004	0.147916	0.143996	0.140083	0.136771	0.13328	0.13046	0.127242	0.125291	0.123043	0.120976	0.119983	0.119245	0.117707
Cocktail 3 (OD)	0.09815	0.0974067	0.0970067	0.0972167	0.0982133	0.0976933	0.0982433	0.0984433	0.0994	0.0999433	0.0979733	0.0998033	0.100223	0.101237	0.10166	0.109507	0.104523	0.104673	0.107627	0.1107	0.104867	0.109817	0.114043	0.113303	0.117987	0.119943	0.123863	0.129327	0.130353	0.134903	0.13804	0.141233	0.14397	0.146077	0.150263	0.154927	0.157153	0.159893	0.161757	0.16342	0.164427	0.16513	0.164737	0.164643	0.163017	0.16131	0.159797	0.15741	0.154323
Cocktail 4 (OD)	0.1059	0.10592	0.105822	0.106218	0.107879	0.107374	0.108311	0.109942	0.108658	0.109624	0.119595	0.114527	0.121111	0.1157	0.127231	0.121088	0.124312	0.126945	0.131167	0.134354	0.142072	0.140037	0.150411	0.152052	0.157523	0.160939	0.163415	0.16417	0.164139	0.163565	0.161957	0.159933	0.155878	0.15263	0.150233	0.146687	0.14224	0.136737	0.132172	0.127983	0.124952	0.122802	0.119989	0.118667	0.116282	0.115878	0.115193	0.11452	0.114041
Cocktail 5 (OD)	0.10005	0.09925	0.0992	0.09945	0.09935	0.102	0.0987	0.0994	0.09895	0.09925	0.10095	0.10205	0.1016	0.0986	0.1013	0.10425	0.1053	0.1033	0.1083	0.1049	0.1067	0.11085	0.1126	0.115	0.11975	0.1209	0.12425	0.12415	0.13005	0.13205	0.1347	0.13735	0.1392	0.1416	0.14475	0.14635	0.1492	0.1511	0.15345	0.1549	0.1562	0.157	0.1554	0.15535	0.15375	0.1527	0.15215	0.14975	0.14725
Cocktail 6 (OD)	0.10735	0.108144	0.108441	0.109387	0.109489	0.109955	0.111272	0.111783	0.112333	0.113272	0.11499	0.118311	0.119916	0.121557	0.124891	0.12762	0.129881	0.131051	0.133641	0.137056	0.139283	0.142015	0.145722	0.149258	0.152476	0.155549	0.158103	0.159517	0.159766	0.159105	0.157639	0.155497	0.152754	0.149812	0.146537	0.143072	0.139477	0.135885	0.132495	0.129277	0.126441	0.123938	0.121907	0.120104	0.118529	0.117275	0.116304	0.115413	0.114648
Bacterium D (OD)	0.09685	0.09704	0.09622	0.09633	0.09643	0.09682	0.09773	0.10001	0.09725	0.10191	0.09868	0.09967	0.10201	0.1069	0.10802	0.1103	0.11122	0.11172	0.11919	0.11753	0.12359	0.12124	0.13956	0.1272	0.14085	0.14589	0.1481	0.14866	0.1537	0.16241	0.17017	0.17654	0.18536	0.19475	0.20309	0.21247	0.22138	0.22963	0.23813	0.24777	0.25641	0.26757	0.27615	0.28454	0.29489	0.30445	0.31347	0.32429	0.33327
A_j (Cocktail 1)	0.0258869	0.0257111	0.0257435	0.0258179	0.0259	0.0259727	0.0262318	0.0262532	0.0263851	0.0266861	0.0269555	0.0274556	0.0268185	0.0277431	0.0285326	0.0278093	0.0278586	0.0278957	0.0281987	0.0285342	0.0289726	0.0296031	0.0302467	0.0306542	0.0312755	0.0317834	0.0320405	0.0327506	0.0338034	0.0352467	0.0363162	0.0370594	0.0380203	0.0391351	0.0404072	0.041478	0.042284	0.0430201	0.0435988	0.0439275	0.0441752	0.0442017	0.0441144	0.0440165	0.0438772	0.0437366	0.0434965	0.0430119	0.0424364
A_j (Cocktail 2)	0.0296192	0.0294026	0.029093	0.0292137	0.0294209	0.0294058	0.0293767	0.0294421	0.0294738	0.02966	0.0301478	0.0304487	0.0304925	0.0317733	0.0328362	0.0330863	0.0334606	0.0343088	0.0355867	0.0359078	0.0362663	0.0373354	0.0382956	0.0391657	0.0405184	0.0415388	0.0420085	0.0423673	0.0427657	0.0430417	0.0428673	0.0425842	0.0420508	0.0413386	0.0405148	0.0393996	0.0382161	0.0371946	0.0362602	0.0353579	0.034528	0.0337375	0.0330643	0.0325111	0.0319495	0.0315489	0.0313189	0.031021	0.0307577
A_j (Cocktail 3)	0.0256016	0.0254546	0.0254271	0.0255878	0.0256474	0.0256541	0.0257496	0.025901	0.0261001	0.0259106	0.025895	0.0261868	0.0263773	0.0265626	0.0276482	0.0280201	0.0273902	0.0277936	0.0285826	0.0282243	0.0281056	0.0293101	0.0297635	0.0302829	0.031149	0.0319217	0.0331468	0.0339964	0.0347302	0.0357328	0.0365654	0.0373379	0.0379719	0.0388	0.0399545	0.0408608	0.0415067	0.0421138	0.0425891	0.0429251	0.0431445	0.043185	0.0431259	0.0428962	0.0424643	0.0420427	0.0415276	0.0408111	0.0401699
A_j (Cocktail 4)	0.0277307	0.0277235	0.0277596	0.0280319	0.0281802	0.0282397	0.028573	0.0286183	0.0285797	0.0300086	0.0306537	0.0308489	0.0310058	0.0318037	0.0325126	0.032127	0.0328972	0.0337912	0.0347611	0.0361926	0.0369328	0.0380286	0.0395974	0.0405328	0.0416921	0.0424679	0.0428863	0.0429811	0.0429065	0.0426163	0.0421453	0.0413449	0.0403888	0.039654	0.0388718	0.0378294	0.0365228	0.0352084	0.0340732	0.033117	0.0324351	0.0317854	0.0312474	0.0307588	0.0303969	0.0302543	0.0300734	0.0299225	0.0298298
A_j (Cocktail 5)	0.0260917	0.0259832	0.0260066	0.026029	0.0263601	0.0262778	0.0259346	0.0259673	0.0259504	0.0262095	0.0265789	0.0266612	0.0262123	0.0261702	0.0269128	0.0274336	0.0273121	0.027702	0.0279114	0.0277049	0.0284809	0.0292564	0.0297966	0.0307359	0.0315051	0.0320976	0.0325197	0.033279	0.0343169	0.034922	0.0356197	0.036205	0.0367614	0.037492	0.0381098	0.0386965	0.0393143	0.0398749	0.0403853	0.0407325	0.0410031	0.0408984	0.0406867	0.0404663	0.0401237	0.0399142	0.0395237	0.0388823	0.0382514
A_j (Cocktail 6)	0.0282117	0.0283575	0.0285173	0.0286576	0.0287288	0.0289653	0.0292016	0.0293406	0.0295387	0.0298833	0.0305462	0.0311879	0.0316162	0.0322641	0.0330613	0.0337111	0.034164	0.0346526	0.0354387	0.0361812	0.0368266	0.0376736	0.0386179	0.0395062	0.0403256	0.0410666	0.0415818	0.0417994	0.0417499	0.0414671	0.0409991	0.0403553	0.039611	0.0388011	0.0379147	0.0369943	0.0360495	0.0351392	0.0342848	0.0334813	0.0327788	0.0321853	0.0316866	0.0312411	0.030874	0.0305826	0.0303357	0.0301189	0.029951
A_j (Bacterium D)	0.0253834	0.0253036	0.025208	0.0252382	0.0252996	0.0254725	0.0258875	0.0258246	0.0260761	0.0262606	0.0259701	0.0264033	0.0273527	0.0281366	0.0285848	0.0290007	0.0291897	0.03023	0.0309906	0.03157	0.0320523	0.0341467	0.0349233	0.0350959	0.037539	0.0384923	0.0388508	0.039584	0.0413885	0.0435403	0.0453949	0.0473787	0.0497627	0.0520894	0.0544037	0.0568042	0.0590447	0.0612441	0.0636394	0.0660126	0.0685977	0.071182	0.0734115	0.075857	0.0784719	0.0809046	0.0834934	0.0860856	0.0884803
SUM A_j (Cocktail 1)	21.866
SUM A_j (Cocktail 2)	29.9101
SUM A_j (Cocktail 3)	23.3649
SUM A_j (Cocktail 4)	26.2986
SUM A_j (Cocktail 5)	27.6621
SUM A_j (Cocktail 6)	29.8392
SUM A_j (Bacterium D)	54.0641
v_j (Cocktail 1)	0.595554
v_j (Cocktail 2)	0.446765
v_j (Cocktail 3)	0.56783
v_j (Cocktail 4)	0.513567
v_j (Cocktail 5)	0.488347
v_j (Cocktail 6)	0.448077
v_j (Bacterium D)	0
***Colour codes and information***
Raw data=Time & OD points
A_j=Area under each trapzoidal element
SUM A_j=Area under the whole curve
VI=Calculated virulence index for each curve
[truncated: 320 more columns]

## Sheet: Formula sheet for CI
Time (h)
Phage Cocktail (OD)
Bacterium (OD)
xbar_j (Phage cocktail)	#DIV/0!	#DIV/0!	#DIV/0!	#DIV/0!	#DIV/0!	#DIV/0!	#DIV/0!	#DIV/0!	#DIV/0!	#DIV/0!	#DIV/0!	#DIV/0!	#DIV/0!	#DIV/0!	#DIV/0!	#DIV/0!	#DIV/0!	#DIV/0!	#DIV/0!	#DIV/0!	#DIV/0!	#DIV/0!	#DIV/0!	#DIV/0!	#DIV/0!	#DIV/0!	#DIV/0!	#DIV/0!	#DIV/0!	#DIV/0!	#DIV/0!	#DIV/0!	#DIV/0!	#DIV/0!	#DIV/0!	#DIV/0!	#DIV/0!	#DIV/0!	#DIV/0!	#DIV/0!	#DIV/0!	#DIV/0!	#DIV/0!	#DIV/0!	#DIV/0!	#DIV/0!	#DIV/0!	#DIV/0!	#DIV/0!
ybar_j (Phage cocktail)	#DIV/0!	#DIV/0!	#DIV/0!	#DIV/0!	#DIV/0!	#DIV/0!	#DIV/0!	#DIV/0!	#DIV/0!	#DIV/0!	#DIV/0!	#DIV/0!	#DIV/0!	#DIV/0!	#DIV/0!	#DIV/0!	#DIV/0!	#DIV/0!	#DIV/0!	#DIV/0!	#DIV/0!	#DIV/0!	#DIV/0!	#DIV/0!	#DIV/0!	#DIV/0!	#DIV/0!	#DIV/0!	#DIV/0!	#DIV/0!	#DIV/0!	#DIV/0!	#DIV/0!	#DIV/0!	#DIV/0!	#DIV/0!	#DIV/0!	#DIV/0!	#DIV/0!	#DIV/0!	#DIV/0!	#DIV/0!	#DIV/0!	#DIV/0!	#DIV/0!	#DIV/0!	#DIV/0!	#DIV/0!	#DIV/0!
A_j (Phage cocktail)	0	0	0	0	0	0	0	0	0	0	0	0	0	0	0	0	0	0	0	0	0	0	0	0	0	0	0	0	0	0	0	0	0	0	0	0	0	0	0	0	0	0	0	0	0	0	0	0	0
xbar_j*A_j	#DIV/0!	#DIV/0!	#DIV/0!	#DIV/0!	#DIV/0!	#DIV/0!	#DIV/0!	#DIV/0!	#DIV/0!	#DIV/0!	#DIV/0!	#DIV/0!	#DIV/0!	#DIV/0!	#DIV/0!	#DIV/0!	#DIV/0!	#DIV/0!	#DIV/0!	#DIV/0!	#DIV/0!	#DIV/0!	#DIV/0!	#DIV/0!	#DIV/0!	#DIV/0!	#DIV/0!	#DIV/0!	#DIV/0!	#DIV/0!	#DIV/0!	#DIV/0!	#DIV/0!	#DIV/0!	#DIV/0!	#DIV/0!	#DIV/0!	#DIV/0!	#DIV/0!	#DIV/0!	#DIV/0!	#DIV/0!	#DIV/0!	#DIV/0!	#DIV/0!	#DIV/0!	#DIV/0!	#DIV/0!	#DIV/0!
ybar_j*A_j	#DIV/0!	#DIV/0!	#DIV/0!	#DIV/0!	#DIV/0!	#DIV/0!	#DIV/0!	#DIV/0!	#DIV/0!	#DIV/0!	#DIV/0!	#DIV/0!	#DIV/0!	#DIV/0!	#DIV/0!	#DIV/0!	#DIV/0!	#DIV/0!	#DIV/0!	#DIV/0!	#DIV/0!	#DIV/0!	#DIV/0!	#DIV/0!	#DIV/0!	#DIV/0!	#DIV/0!	#DIV/0!	#DIV/0!	#DIV/0!	#DIV/0!	#DIV/0!	#DIV/0!	#DIV/0!	#DIV/0!	#DIV/0!	#DIV/0!	#DIV/0!	#DIV/0!	#DIV/0!	#DIV/0!	#DIV/0!	#DIV/0!	#DIV/0!	#DIV/0!	#DIV/0!	#DIV/0!	#DIV/0!	#DIV/0!
SUM xbar_j*A_j	#DIV/0!
SUM ybar_j*A_j	#DIV/0!
SUM A_j (Phage cocktail)	0
xbar_i (Phage cocktail)	#DIV/0!
ybar_i (Phage cocktail)	#DIV/0!
CI_i (Phage cocktail)	#DIV/0!
xbar_j (Bacterium)	#DIV/0!	#DIV/0!	#DIV/0!	#DIV/0!	#DIV/0!	#DIV/0!	#DIV/0!	#DIV/0!	#DIV/0!	#DIV/0!	#DIV/0!	#DIV/0!	#DIV/0!	#DIV/0!	#DIV/0!	#DIV/0!	#DIV/0!	#DIV/0!	#DIV/0!	#DIV/0!	#DIV/0!	#DIV/0!	#DIV/0!	#DIV/0!	#DIV/0!	#DIV/0!	#DIV/0!	#DIV/0!	#DIV/0!	#DIV/0!	#DIV/0!	#DIV/0!	#DIV/0!	#DIV/0!	#DIV/0!	#DIV/0!	#DIV/0!	#DIV/0!	#DIV/0!	#DIV/0!	#DIV/0!	#DIV/0!	#DIV/0!	#DIV/0!	#DIV/0!	#DIV/0!	#DIV/0!	#DIV/0!	#DIV/0!
ybar_j (Bacterium)	#DIV/0!	#DIV/0!	#DIV/0!	#DIV/0!	#DIV/0!	#DIV/0!	#DIV/0!	#DIV/0!	#DIV/0!	#DIV/0!	#DIV/0!	#DIV/0!	#DIV/0!	#DIV/0!	#DIV/0!	#DIV/0!	#DIV/0!	#DIV/0!	#DIV/0!	#DIV/0!	#DIV/0!	#DIV/0!	#DIV/0!	#DIV/0!	#DIV/0!	#DIV/0!	#DIV/0!	#DIV/0!	#DIV/0!	#DIV/0!	#DIV/0!	#DIV/0!	#DIV/0!	#DIV/0!	#DIV/0!	#DIV/0!	#DIV/0!	#DIV/0!	#DIV/0!	#DIV/0!	#DIV/0!	#DIV/0!	#DIV/0!	#DIV/0!	#DIV/0!	#DIV/0!	#DIV/0!	#DIV/0!	#DIV/0!
A_j (Bacterium)	0	0	0	0	0	0	0	0	0	0	0	0	0	0	0	0	0	0	0	0	0	0	0	0	0	0	0	0	0	0	0	0	0	0	0	0	0	0	0	0	0	0	0	0	0	0	0	0	0
xbar_j*A_j	#DIV/0!	#DIV/0!	#DIV/0!	#DIV/0!	#DIV/0!	#DIV/0!	#DIV/0!	#DIV/0!	#DIV/0!	#DIV/0!	#DIV/0!	#DIV/0!	#DIV/0!	#DIV/0!	#DIV/0!	#DIV/0!	#DIV/0!	#DIV/0!	#DIV/0!	#DIV/0!	#DIV/0!	#DIV/0!	#DIV/0!	#DIV/0!	#DIV/0!	#DIV/0!	#DIV/0!	#DIV/0!	#DIV/0!	#DIV/0!	#DIV/0!	#DIV/0!	#DIV/0!	#DIV/0!	#DIV/0!	#DIV/0!	#DIV/0!	#DIV/0!	#DIV/0!	#DIV/0!	#DIV/0!	#DIV/0!	#DIV/0!	#DIV/0!	#DIV/0!	#DIV/0!	#DIV/0!	#DIV/0!	#DIV/0!
ybar_j*A_j	#DIV/0!	#DIV/0!	#DIV/0!	#DIV/0!	#DIV/0!	#DIV/0!	#DIV/0!	#DIV/0!	#DIV/0!	#DIV/0!	#DIV/0!	#DIV/0!	#DIV/0!	#DIV/0!	#DIV/0!	#DIV/0!	#DIV/0!	#DIV/0!	#DIV/0!	#DIV/0!	#DIV/0!	#DIV/0!	#DIV/0!	#DIV/0!	#DIV/0!	#DIV/0!	#DIV/0!	#DIV/0!	#DIV/0!	#DIV/0!	#DIV/0!	#DIV/0!	#DIV/0!	#DIV/0!	#DIV/0!	#DIV/0!	#DIV/0!	#DIV/0!	#DIV/0!	#DIV/0!	#DIV/0!	#DIV/0!	#DIV/0!	#DIV/0!	#DIV/0!	#DIV/0!	#DIV/0!	#DIV/0!	#DIV/0!
SUM xbar_j*A_j	#DIV/0!
SUM ybar_j*A_j	#DIV/0!
SUM A_j (Bacterium)	0
xbar_ctrl (Bacterium)	#DIV/0!
ybar_ctrl (Bacterium)	#DIV/0!
CI_ctrl (Bacterium)	#DIV/0!
***Colour codes and information***
Raw data= Time & OD points
A_j= Area under each trapzoidal strip
xbar_j= Coordinate x of the centroid of strip j
ybar_j= Coordinate y of the centroid of strip j
SUM A_j=Area under the whole curve
xbar= Coordinate x of the centroid of the whole curve
ybar= Coordinate y of the centroid of the whole curve
CI= Centroid index of the whole curve
[truncated: 320 more columns]

## Sheet: CI calculations (Fig 6a)
Time (h)	0	0.261806	0.523639	0.785444	1.04725	1.30906	1.57086	1.83269	2.0945	2.35633	2.61814	2.87994	3.14175	3.40358	3.66539	3.92719	4.18914	4.45097	4.71278	4.97458	5.23639	5.49819	5.76003	6.02183	6.28364	6.54544	6.80725	7.06908	7.33089	7.59272	7.85453	8.11633	8.37814	8.63994	8.90178	9.16358	9.42542	9.68722	9.94903	10.2109	10.4727	10.7345	10.9963	11.2581	11.5199	11.7817	12.0435	12.3053	12.5672
Four-phage cocktail MOI=0.1 (OD)	0.1127	0.1147	0.1168	0.1183	0.1195	0.1208	0.1221	0.1231	0.1232	0.1244	0.1244	0.1237	0.124	0.1232	0.1225	0.1225	0.122	0.1205	0.1205	0.1189	0.1182	0.1185	0.1176	0.1178	0.1175	0.117	0.1178	0.1181	0.1175	0.1184	0.1181	0.119	0.1191	0.1195	0.1204	0.1207	0.1221	0.1221	0.1223	0.1228	0.1234	0.1247	0.1258	0.127	0.1278	0.1286	0.1302	0.1315	0.1335
Four-phage cocktail MOI=1 (OD)	0.2438	0.251	0.2354	0.1229	0.1234	0.1242	0.1247	0.1252	0.1259	0.1256	0.1252	0.1253	0.1254	0.126	0.1262	0.1253	0.1256	0.1254	0.1257	0.1248	0.1243	0.1241	0.1232	0.1225	0.1223	0.1214	0.1217	0.122	0.121	0.1217	0.1214	0.1215	0.1215	0.1213	0.1218	0.1213	0.1212	0.1221	0.1228	0.1217	0.1215	0.1225	0.1232	0.1235	0.1251	0.1253	0.1266	0.127	0.1284
Four-phage cocktail MOI=10 (OD)	0.1883	0.1856	0.1016	0.1021	0.1025	0.1022	0.1027	0.1023	0.1025	0.1026	0.1032	0.1027	0.1028	0.1028	0.1027	0.1035	0.1033	0.1032	0.1033	0.1032	0.1035	0.1029	0.1037	0.1027	0.1034	0.1031	0.1038	0.1037	0.1045	0.1043	0.1036	0.1037	0.1038	0.1036	0.1042	0.1035	0.1035	0.1041	0.1039	0.1031	0.104	0.1035	0.104	0.1039	0.1042	0.1036	0.1043	0.1036	0.1045
Bacterium I (OD)	0.2046	0.2093	0.1808	0.1221	0.1245	0.1269	0.1304	0.1335	0.1361	0.1381	0.1398	0.1418	0.1433	0.1448	0.1474	0.1499	0.1535	0.1562	0.1602	0.164	0.1691	0.1746	0.1808	0.1865	0.1928	0.2001	0.2099	0.2189	0.2282	0.2395	0.2493	0.2608	0.2712	0.2818	0.2941	0.3051	0.3149	0.3293	0.3394	0.3485	0.3616	0.3743	0.3854	0.3965	0.4071	0.4165	0.4239	0.433	0.444
xbar_j (Four-phage cocktail MOI=0.1)	0.131287	0.393118	0.65482	0.916567	1.17839	1.44019	1.70196	1.96361	2.22563	2.48724	2.74892	3.0109	3.27253	3.53436	3.79629	4.05808	4.31979	4.58188	4.84339	5.10536	5.36735	5.62894	5.89097	6.15268	6.41445	6.6765	6.93822	7.19987	7.46197	7.72357	7.9856	8.24725	8.50911	8.77102	9.03273	9.29475	9.55632	9.81816	10.08	10.3419	10.6038	10.8656	11.1274	11.3892	11.651	11.9129	12.1746	12.4366	12.6982
ybar_j (Four-phage cocktail MOI=0.1)	0.0568515	0.0578766	0.0587758	0.0594505	0.0600756	0.0607256	0.0613003	0.061575	0.0619005	0.0622	0.0620252	0.061925	0.0618002	0.0614252	0.06125	0.0611251	0.0606258	0.06025	0.0598509	0.0592752	0.059175	0.0590253	0.05885	0.058825	0.0586251	0.0587002	0.058975	0.0589001	0.0589753	0.059125	0.0592753	0.059525	0.0596501	0.0599753	0.060275	0.0607007	0.06105	0.0611	0.0612751	0.0615501	0.0620256	0.0626254	0.0632005	0.0637002	0.0641002	0.0647008	0.0654255	0.0662513	0.0669502
A_j (Four-phage cocktail MOI=0.1)	0.0297673	0.0303072	0.0307752	0.0311287	0.0314559	0.0317963	0.0321008	0.0322414	0.032415	0.0325686	0.032477	0.0324246	0.0323626	0.0321628	0.0320712	0.0320227	0.0317473	0.0315476	0.0313381	0.031037	0.0309847	0.0309094	0.0308145	0.0308014	0.0306967	0.030736	0.0308832	0.0308407	0.0308832	0.0309585	0.031037	0.031168	0.0312334	0.0314069	0.0315607	0.0317866	0.0319665	0.0319926	0.0320877	0.0322283	0.032477	0.0327911	0.0330957	0.033354	0.0335635	0.0338776	0.0342573	0.0346929	0.0350558
xbar_j*A_j	0.00390804	0.0119143	0.0201522	0.0285315	0.0370673	0.0457928	0.0546341	0.0633096	0.0721437	0.0810058	0.0892766	0.0976273	0.105907	0.113675	0.121752	0.129951	0.137141	0.144547	0.151783	0.158455	0.166306	0.173987	0.181527	0.189511	0.196902	0.205209	0.214275	0.222049	0.23045	0.23911	0.247849	0.25705	0.265769	0.275471	0.285079	0.295448	0.305482	0.314109	0.323445	0.333301	0.344379	0.356294	0.36827	0.379874	0.391047	0.403581	0.41707	0.431461	0.445145
ybar_j*A_j	0.00169231	0.00175408	0.00180884	0.00185062	0.00188973	0.00193085	0.00196779	0.00198526	0.0020065	0.00202577	0.00201439	0.0020079	0.00200002	0.00197561	0.00196436	0.00195739	0.0019247	0.00190074	0.00187561	0.00183973	0.00183352	0.00182444	0.00181343	0.00181189	0.0017996	0.00180421	0.00182134	0.00181652	0.00182135	0.00183042	0.00183973	0.00185527	0.00186307	0.00188364	0.00190232	0.00192947	0.00195155	0.00195475	0.00196617	0.00198365	0.0020144	0.00205356	0.00209167	0.00212466	0.00215143	0.00219191	0.0022413	0.00229845	0.00234699
SUM xbar_j*A_j	1869.2
SUM ybar_j*A_j	6.76641
SUM A_j (Four-phage cocktail MOI=0.1)	34.2625
xbar_i (Four-phage cocktail MOI=0.1)	54.5554
ybar_i (Four-phage cocktail MOI=0.1)	0.197487
CI_i (Four-phage cocktail MOI=0.1)	0.551536
xbar_j (Four-phage cocktail MOI=1)	0.131538	0.391323	0.640841	0.916436	1.17829	1.44005	1.70187	1.96372	2.22536	2.48717	2.74906	3.01086	3.27277	3.53452	3.79614	4.05822	4.32002	4.58193	4.84352	5.1054	5.36726	5.62895	5.89081	6.1527	6.41438	6.6764	6.93822	7.19981	7.46193	7.72357	7.98545	8.24724	8.50901	8.77095	9.03259	9.29448	9.55648	9.81825	10.0797	10.3417	10.6037	10.8655	11.1272	11.3893	11.6509	11.9129	12.1745	12.4365	12.6982
ybar_j (Four-phage cocktail MOI=1)	0.123709	0.121642	0.0925186	0.0615751	0.0619002	0.0622251	0.0624751	0.0627752	0.062875	0.0627001	0.062625	0.062675	0.0628501	0.06305	0.0628753	0.062725	0.06275	0.062775	0.0626253	0.0622751	0.0621	0.0618253	0.0614252	0.0612	0.0609253	0.060775	0.060925	0.0607503	0.0606752	0.060775	0.060725	0.06075	0.0607	0.0607751	0.0607751	0.060625	0.0608253	0.0612252	0.0611254	0.0608	0.0610003	0.0614252	0.061675	0.0621509	0.0626	0.0629756	0.0634001	0.0638506	0.0643752
A_j (Four-phage cocktail MOI=1)	0.0647707	0.0636779	0.0469025	0.0322414	0.0324115	0.0325817	0.0327161	0.0328697	0.0329255	0.0328304	0.0327911	0.0328173	0.0329125	0.0330137	0.032922	0.0328609	0.0328601	0.0328697	0.0327911	0.0326079	0.0325163	0.0323757	0.0321628	0.032045	0.031901	0.0318225	0.0319044	0.0318094	0.0317735	0.0318225	0.0317963	0.0318094	0.0317832	0.0318258	0.0318225	0.0317473	0.0318486	0.0320581	0.0320091	0.0318356	0.0319403	0.0321628	0.0322971	0.0325424	0.0327781	0.0329744	0.0331969	0.0334361	0.0337075
xbar_j*A_j	0.00851979	0.0249186	0.030057	0.0295471	0.0381903	0.0469191	0.0556783	0.0645468	0.0732713	0.0816547	0.0901448	0.0988085	0.107715	0.116688	0.124977	0.133357	0.141956	0.150607	0.158825	0.166476	0.174523	0.182241	0.189465	0.197163	0.204625	0.21246	0.22136	0.229021	0.237091	0.245783	0.253908	0.262339	0.270443	0.279143	0.287439	0.295075	0.304361	0.314754	0.322644	0.329235	0.338687	0.349465	0.359378	0.370635	0.381892	0.392819	0.404156	0.415828	0.428024
ybar_j*A_j	0.0080127	0.00774588	0.00433935	0.00198526	0.00200628	0.0020274	0.00204394	0.0020634	0.00207019	0.00205847	0.00205355	0.00205683	0.00206855	0.00208151	0.00206998	0.0020612	0.00206197	0.0020634	0.00205355	0.00203066	0.00201926	0.00200164	0.00197561	0.00196115	0.00194358	0.00193401	0.00194378	0.00193243	0.00192786	0.00193401	0.00193083	0.00193242	0.00192924	0.00193422	0.00193401	0.00192468	0.0019372	0.00196276	0.00195657	0.0019356	0.00194837	0.00197561	0.00199193	0.00202254	0.00205191	0.00207658	0.00210469	0.00213492	0.00216992
SUM xbar_j*A_j	2281.12
SUM ybar_j*A_j	9.20743
SUM A_j (Four-phage cocktail MOI=1)	36.6157
xbar_i (Four-phage cocktail MOI=1)	62.2989
ybar_i (Four-phage cocktail MOI=1)	0.251461
CI_i (Four-phage cocktail MOI=1)	0.347918
xbar_j (Four-phage cocktail MOI=10)	0.130588	0.379959	0.654649	0.916433	1.17809	1.44006	1.70169	1.96364	2.22544	2.48736	2.74894	3.01087	3.27267	3.53446	3.79646	4.05812	4.32003	4.5819	4.84366	5.10555	5.36716	5.62928	5.89072	6.15288	6.41448	6.67649	6.93815	7.20015	7.46176	7.72348	7.98545	8.24726	8.509	8.77099	9.03253	9.2945	9.55645	9.81808	10.0798	10.342	10.6035	10.8655	11.1272	11.3891	11.6507	11.9128	12.1743	12.4364	12.6979
ybar_j (Four-phage cocktail MOI=10)	0.0934766	0.0738474	0.0509251	0.0511501	0.051175	0.0512251	0.0512501	0.0512	0.051275	0.0514501	0.0514751	0.051375	0.0514	0.051375	0.0515503	0.0517	0.051625	0.051625	0.051625	0.051675	0.0516001	0.0516503	0.0516004	0.0515252	0.051625	0.0517252	0.051875	0.0520503	0.0522	0.0519752	0.051825	0.051875	0.05185	0.0519501	0.0519252	0.05175	0.0519001	0.052	0.0517503	0.0517753	0.0518751	0.0518751	0.051975	0.052025	0.0519501	0.0519752	0.0519752	0.0520253	0.0520752
A_j (Four-phage cocktail MOI=10)	0.0489445	0.0375993	0.0266649	0.0267827	0.0267958	0.026822	0.0268379	0.0268089	0.026851	0.0269398	0.0269529	0.0269005	0.0269165	0.0269005	0.0269922	0.0270851	0.0270343	0.0270314	0.0270314	0.0270576	0.0270183	0.0270474	0.0270183	0.0269791	0.0270314	0.0270838	0.0271652	0.027254	0.0273354	0.0272147	0.0271361	0.0271623	0.0271492	0.0272045	0.0271885	0.0270998	0.0271754	0.0272278	0.0270998	0.02711	0.0271623	0.0271623	0.0272176	0.0272409	0.0272016	0.0272147	0.0272147	0.0272438	0.027267
xbar_j*A_j	0.00639156	0.0142862	0.0174561	0.0245445	0.0315678	0.0386254	0.0456699	0.052643	0.0597553	0.0670091	0.0740917	0.0809939	0.0880886	0.0950789	0.102475	0.109915	0.116789	0.123855	0.130931	0.138144	0.145012	0.152257	0.159157	0.165999	0.173392	0.180825	0.188476	0.196233	0.20397	0.210192	0.216694	0.224015	0.231013	0.23861	0.245581	0.251879	0.2597	0.267325	0.273159	0.28037	0.288015	0.295132	0.302855	0.310248	0.316917	0.324202	0.331319	0.338815	0.346235
ybar_j*A_j	0.00457517	0.00277661	0.00135791	0.00136994	0.00137128	0.00137396	0.00137545	0.00137262	0.00137679	0.00138606	0.0013874	0.00138201	0.00138351	0.00138201	0.00139145	0.0014003	0.00139565	0.0013955	0.0013955	0.0013982	0.00139415	0.001397	0.00139416	0.0013901	0.0013955	0.00140091	0.0014092	0.00141858	0.00142691	0.00141449	0.00140633	0.00140905	0.00140769	0.00141328	0.00141177	0.00140241	0.00141041	0.00141584	0.00140242	0.00140363	0.00140905	0.00140905	0.00141463	0.00141721	0.00141313	0.00141449	0.00141449	0.00141737	0.00141994
SUM xbar_j*A_j	2052.11
SUM ybar_j*A_j	7.95098
SUM A_j (Four-phage cocktail MOI=10)	29.7773
xbar_i (Four-phage cocktail MOI=10)	68.915
ybar_i (Four-phage cocktail MOI=10)	0.267015
CI_i (Four-phage cocktail MOI=10)	0.234051
xbar_j (Bacterium I)	0.131398	0.389534	0.646086	0.916772	1.17857	1.44055	1.70229	1.96402	2.22573	2.4875	2.74935	3.01108	3.27289	3.53487	3.79666	4.05868	4.32044	4.58243	4.84419	5.10615	5.36799	5.62987	5.89161	6.15346	6.41535	6.67739	6.93908	7.20089	7.46286	7.7245	7.98641	8.24809	8.50988	8.77179	9.03348	9.29519	9.55729	9.81878	10.0805	10.3426	10.6043	10.866	11.1278	11.3896	11.6513	11.913	12.1749	12.4368	12.6986
ybar_j (Bacterium I)	0.103479	0.0976985	0.076673	0.0616519	0.0628519	0.064329	0.065978	0.0674021	0.0685512	0.0694759	0.0704012	0.0712757	0.0720257	0.0730519	0.0743268	0.0758536	0.077427	0.0791042	0.0810537	0.0832815	0.0859323	0.088859	0.0918324	0.0948337	0.0982363	0.10252	0.107216	0.111791	0.116948	0.122216	0.127547	0.133017	0.138267	0.143997	0.149817	0.155013	0.161077	0.167188	0.171985	0.177545	0.183993	0.189939	0.195488	0.200912	0.205909	0.210105	0.214233	0.219261	0.224887
A_j (Bacterium I)	0.0541807	0.0510706	0.0396505	0.0322806	0.032909	0.0336813	0.0345489	0.0352914	0.0358973	0.0363779	0.0368622	0.0373204	0.0377171	0.0382498	0.0389174	0.039737	0.0405449	0.0414176	0.0424387	0.0436037	0.0449913	0.0465278	0.0480806	0.0496514	0.0514317	0.0536701	0.0561371	0.0585266	0.0612297	0.0639853	0.0667735	0.0696403	0.0723892	0.0753949	0.0784369	0.0811683	0.0843276	0.0875347	0.0900576	0.0929541	0.0963314	0.0994468	0.102364	0.105193	0.107812	0.110011	0.112171	0.114814	0.117747
xbar_j*A_j	0.00711924	0.0198937	0.0256176	0.029594	0.0387855	0.0485196	0.0588123	0.0693129	0.079898	0.0904901	0.101347	0.112375	0.123444	0.135208	0.147756	0.16128	0.175172	0.189793	0.205581	0.222647	0.241513	0.261945	0.283272	0.305528	0.329952	0.358376	0.38954	0.421444	0.456949	0.494254	0.533281	0.574399	0.616024	0.661349	0.708559	0.754475	0.805943	0.859484	0.907827	0.961384	1.02153	1.08059	1.13908	1.19811	1.25615	1.31056	1.36567	1.42792	1.49523
ybar_j*A_j	0.00560658	0.00498952	0.00304012	0.00199016	0.00206839	0.00216668	0.00227947	0.00237871	0.00246081	0.00252738	0.00259514	0.00266003	0.0027166	0.00279422	0.0028926	0.00301419	0.00313927	0.00327631	0.00343981	0.00363138	0.00386621	0.00413441	0.00441535	0.00470863	0.00505246	0.00550224	0.00601878	0.00654276	0.00716068	0.00782005	0.00851673	0.00926334	0.010009	0.0108566	0.0117512	0.0125821	0.0135832	0.0146347	0.0154886	0.0165035	0.0177243	0.0188888	0.0200109	0.0211346	0.0221994	0.0231138	0.0240306	0.0251743	0.0264798
SUM xbar_j*A_j	4198.99
SUM ybar_i*A_j	35.0813
SUM A_j (Bacterium I)	78.3043
xbar_ctrl (Bacterium I)	53.624
ybar_ctrl (Bacterium I)	0.448012
CI_ctrl (Bacterium I)	0
***Colour codes and information***
Raw data= Time & OD points
A_j= Area under each trapzoidal strip
xbar_j= Coordinate x of the centroid of strip j
ybar_j= Coordinate y of the centroid of strip j
SUM A_j=Area under the whole curve
xbar= Coordinate x of the centroid of the whole curve
ybar= Coordinate y of the centroid of the whole curve
CI= Centroid index of the whole curve
[truncated: 320 more columns]

## Sheet: CI calculations (Fig 6b)
Time (h)	0	0.261806	0.523639	0.785444	1.04725	1.30906	1.57086	1.83269	2.0945	2.35633	2.61814	2.87994	3.14175	3.40358	3.66539	3.92719	4.18914	4.45097	4.71278	4.97458	5.23639	5.49819	5.76003	6.02183	6.28364	6.54544	6.80725	7.06908	7.33089	7.59272	7.85453	8.11633	8.37814	8.63994	8.90178	9.16358	9.42542	9.68722	9.94903	10.2109	10.4727	10.7345	10.9963	11.2581	11.5199	11.7817	12.0435	12.3053	12.5672
Four-phage cocktail MOI=0.1 (OD)	0.1131	0.1148	0.116	0.1182	0.1197	0.1211	0.1225	0.1232	0.1231	0.1242	0.1237	0.1238	0.1227	0.1212	0.1211	0.1198	0.1183	0.1174	0.1162	0.1147	0.1153	0.1147	0.1136	0.1134	0.1129	0.1129	0.1136	0.1138	0.114	0.115	0.1148	0.1161	0.1163	0.1161	0.1172	0.1168	0.1182	0.1187	0.1196	0.1198	0.121	0.1218	0.1238	0.1253	0.1255	0.1265	0.1287	0.1299	0.132
Four-phage cocktail MOI=1 (OD)	0.2303	0.2305	0.1173	0.1182	0.1188	0.1181	0.1197	0.1196	0.1197	0.1199	0.1201	0.1197	0.1181	0.1171	0.1153	0.1147	0.1142	0.1123	0.1116	0.1106	0.1113	0.1092	0.1082	0.1077	0.1065	0.1068	0.1067	0.1067	0.1067	0.1073	0.1071	0.1073	0.107	0.1075	0.1076	0.1074	0.1085	0.1089	0.1094	0.1093	0.11	0.1105	0.1117	0.1126	0.1129	0.1136	0.114	0.1146	0.1163
Four-phage cocktail MOI=10 (OD)	0.2248	0.2322	0.2267	0.1668	0.103	0.1028	0.1025	0.1027	0.1034	0.1033	0.1033	0.1032	0.1037	0.1029	0.1033	0.1035	0.1029	0.1032	0.1041	0.1026	0.1031	0.1033	0.1031	0.1032	0.1031	0.103	0.1035	0.1038	0.1037	0.1043	0.1038	0.104	0.1037	0.1034	0.1031	0.1032	0.1039	0.1037	0.1032	0.1032	0.103	0.1032	0.1028	0.1035	0.1035	0.1033	0.1042	0.1032	0.1038
Bacterium II (OD)	0.1242	0.126	0.1277	0.1309	0.1333	0.1361	0.1404	0.1434	0.1454	0.1456	0.1477	0.1494	0.1511	0.1522	0.1541	0.1565	0.1592	0.1619	0.1652	0.1679	0.1723	0.1768	0.1822	0.1869	0.1933	0.1987	0.2061	0.2145	0.2226	0.2314	0.2412	0.2511	0.2598	0.2684	0.2785	0.2891	0.2996	0.3092	0.3172	0.3288	0.3369	0.3477	0.3588	0.3667	0.3767	0.3839	0.3927	0.4006	0.4063
xbar_j (Four-phage cocktail MOI=0.1)	0.131228	0.392949	0.654952	0.916622	1.17841	1.44021	1.7019	1.96358	2.22561	2.48715	2.74906	3.01065	3.2724	3.53447	3.79606	4.05789	4.31989	4.58165	4.8434	5.1056	5.36718	5.6289	5.89089	6.15264	6.41454	6.67648	6.93821	7.20002	7.462	7.72359	7.98568	8.24727	8.509	8.77107	9.03261	9.29476	9.55641	9.81829	10.08	10.342	10.6037	10.8657	11.1275	11.389	11.651	11.913	12.1746	12.4366	12.6982
ybar_j (Four-phage cocktail MOI=0.1)	0.0569761	0.0577005	0.0585517	0.0594758	0.0602007	0.0609007	0.0614252	0.061575	0.0618254	0.0619751	0.061875	0.0616254	0.0609758	0.060575	0.0602256	0.0595258	0.0589253	0.0584005	0.0577258	0.0575001	0.0575001	0.0570754	0.05675	0.0565751	0.05645	0.0566252	0.05685	0.05695	0.0572504	0.05745	0.0577256	0.0581	0.0581	0.0583254	0.0585001	0.0587507	0.0592251	0.0595753	0.05985	0.0602005	0.0607002	0.0614014	0.0622758	0.0627	0.0630003	0.0638016	0.0646505	0.0654764	0.0662253
A_j (Four-phage cocktail MOI=0.1)	0.0298327	0.0302156	0.0306574	0.0311418	0.0315214	0.0318879	0.0321662	0.0322414	0.0323757	0.0324508	0.0323984	0.0322675	0.0319306	0.0317177	0.0315345	0.0311845	0.0308571	0.0305789	0.0302255	0.0301076	0.0301076	0.0298883	0.0297149	0.0296233	0.0295578	0.0296495	0.0297704	0.0298197	0.0299799	0.0300815	0.0302255	0.0304218	0.0304218	0.0305429	0.0306313	0.0307654	0.0310109	0.0311941	0.0313414	0.0315214	0.0317832	0.0321497	0.0326113	0.0328304	0.0329875	0.0334064	0.0338515	0.0342871	0.0346761
xbar_j*A_j	0.0039149	0.0118732	0.0200791	0.0285452	0.037145	0.0459253	0.0547438	0.0633085	0.0720557	0.0807099	0.0890652	0.0971463	0.10449	0.112105	0.119707	0.126543	0.133299	0.140102	0.146394	0.153718	0.161593	0.168238	0.175047	0.182261	0.1896	0.197954	0.206553	0.214702	0.22371	0.232337	0.241371	0.250897	0.258859	0.267893	0.27668	0.285957	0.296353	0.306273	0.315921	0.325994	0.33702	0.34933	0.362881	0.373907	0.384337	0.39797	0.412129	0.426415	0.440325
ybar_j*A_j	0.00169975	0.00174345	0.00179505	0.00185218	0.00189761	0.001942	0.00197582	0.00198526	0.00200164	0.00201114	0.00200465	0.0019885	0.00194699	0.0019213	0.00189918	0.00185628	0.00181826	0.00178582	0.00174479	0.00173119	0.00173119	0.00170589	0.00168632	0.00167594	0.00166854	0.00167891	0.00169245	0.00169823	0.00171636	0.00172818	0.00174478	0.00176751	0.00176751	0.00178143	0.00179193	0.00180749	0.00183662	0.0018584	0.00187579	0.0018976	0.00192925	0.00197404	0.0020309	0.00205847	0.00207822	0.00213138	0.00218851	0.00224499	0.00229644
SUM xbar_j*A_j	1690.81
SUM ybar_j*A_j	5.63106
SUM A_j (Four-phage cocktail MOI=0.1)	31.3565
xbar_i (Four-phage cocktail MOI=0.1)	53.9221
ybar_i (Four-phage cocktail MOI=0.1)	0.179582
CI_i (Four-phage cocktail MOI=0.1)	0.543377
xbar_j (Four-phage cocktail MOI=1)	0.130922	0.378519	0.654708	0.916458	1.17802	1.44025	1.70176	1.96362	2.22545	2.48727	2.74897	3.01055	3.27248	3.53415	3.79618	4.05807	4.31969	4.58174	4.84348	5.10562	5.36688	5.62891	5.89083	6.15249	6.4146	6.67633	6.93817	7.19999	7.46193	7.72358	7.98547	8.24718	8.50914	8.77088	9.03264	9.29472	9.5564	9.81822	10.0799	10.3419	10.6037	10.8656	11.1274	11.3891	11.651	11.9127	12.1745	12.4366	12.6982
ybar_j (Four-phage cocktail MOI=1)	0.1152	0.0900203	0.0588753	0.0592501	0.0592252	0.0594509	0.059825	0.059825	0.0599	0.06	0.0599501	0.0594509	0.0588004	0.0581012	0.0575001	0.0572251	0.0566263	0.0559752	0.0555504	0.0554752	0.0551267	0.0543504	0.0539751	0.0535506	0.053325	0.053375	0.05335	0.05335	0.0535001	0.0536	0.0536	0.053575	0.0536251	0.053775	0.05375	0.0539755	0.0543501	0.0545751	0.054675	0.0548252	0.0551251	0.0555505	0.0560753	0.056375	0.0566252	0.0569001	0.0571501	0.057726	0.0583502
A_j (Four-phage cocktail MOI=1)	0.06032	0.0455328	0.0308276	0.031024	0.0310109	0.0311287	0.0313284	0.031325	0.0313676	0.0314167	0.0313905	0.0311287	0.0307916	0.0304218	0.0301076	0.0299795	0.0296526	0.0293091	0.0290866	0.0290473	0.0288641	0.0284613	0.0282619	0.0280394	0.0279216	0.0279477	0.0279376	0.0279347	0.0280162	0.0280656	0.0280656	0.0280525	0.0280786	0.0281602	0.0281441	0.0282649	0.0284583	0.0285761	0.0286315	0.028707	0.0288641	0.0290866	0.0293646	0.0295186	0.0296495	0.0297935	0.0299244	0.0302287	0.0305527
xbar_j*A_j	0.0078972	0.017235	0.0201831	0.0284321	0.0365315	0.0448331	0.0533133	0.0615103	0.0698072	0.0781418	0.0862915	0.0937146	0.100765	0.107515	0.114294	0.121659	0.12809	0.134287	0.14088	0.148305	0.15491	0.160206	0.166486	0.172512	0.179106	0.186588	0.193836	0.201129	0.209055	0.216767	0.224117	0.231354	0.238925	0.24699	0.254216	0.262714	0.271959	0.280566	0.288603	0.296885	0.306065	0.316044	0.326751	0.336189	0.345445	0.354921	0.364316	0.375941	0.387965
ybar_j*A_j	0.00694886	0.00409888	0.00181498	0.00183817	0.00183662	0.00185063	0.00187422	0.00187402	0.00187892	0.001885	0.00188186	0.00185063	0.00181056	0.00176754	0.00173119	0.00171558	0.00167912	0.00164058	0.00161577	0.00161141	0.00159118	0.00154688	0.00152544	0.00150152	0.00148892	0.00149171	0.00149047	0.00149031	0.00149887	0.00150431	0.00150431	0.00150291	0.00150572	0.00151431	0.00151275	0.00152561	0.00154671	0.00155954	0.00156543	0.00157387	0.00159113	0.00161578	0.00164663	0.00166411	0.00167891	0.00169525	0.00171018	0.00174498	0.00178276
SUM xbar_j*A_j	2073.45
SUM ybar_j*A_j	7.64943
SUM A_j (Four-phage cocktail MOI=1)	33.6961
xbar_i (Four-phage cocktail MOI=1)	61.534
ybar_i (Four-phage cocktail MOI=1)	0.227013
CI_i (Four-phage cocktail MOI=1)	0.341291
xbar_j (Four-phage cocktail MOI=10)	0.131609	0.392199	0.6479	0.906029	1.17811	1.43989	1.70182	1.96375	2.2254	2.48724	2.74902	3.01095	3.2725	3.53457	3.79633	4.05804	4.32012	4.58206	4.84336	5.10559	5.36733	5.62907	5.89095	6.15271	6.41452	6.67645	6.93823	7.19997	7.46193	7.72352	7.98547	8.24717	8.50898	8.7708	9.0327	9.29465	9.55628	9.81802	10.0799	10.3417	10.6036	10.8653	11.1273	11.389	11.6508	11.9128	12.1742	12.4364	12.6981
ybar_j (Four-phage cocktail MOI=10)	0.11426	0.11473	0.0991348	0.0687072	0.05145	0.051325	0.0513	0.0515252	0.051675	0.05165	0.051625	0.0517251	0.0516503	0.0515501	0.0517	0.0516001	0.051525	0.0518253	0.0516759	0.0514251	0.0516	0.0516	0.051575	0.051575	0.051525	0.0516251	0.051825	0.051875	0.0520001	0.0520251	0.05195	0.051925	0.051775	0.051625	0.051575	0.0517752	0.0519	0.0517251	0.0516	0.05155	0.05155	0.0515001	0.0515752	0.05175	0.0517	0.0518753	0.0518504	0.0517501	0.0519
A_j (Four-phage cocktail MOI=10)	0.0598226	0.0600777	0.0515102	0.0353176	0.0269398	0.0268743	0.0268641	0.0269791	0.0270605	0.0270445	0.0270314	0.0270838	0.0270474	0.0269922	0.0270707	0.0270327	0.0269819	0.0271361	0.0270576	0.0269267	0.0270183	0.0270212	0.0270052	0.0270052	0.0269791	0.0270314	0.027139	0.0271623	0.0272307	0.0272409	0.0272016	0.0271885	0.02711	0.0270343	0.0270052	0.0271128	0.0271754	0.0270838	0.0270212	0.0269922	0.0269922	0.026966	0.0270081	0.0270969	0.0270707	0.0271623	0.0271492	0.0270998	0.0271754
xbar_j*A_j	0.00787321	0.0235624	0.0333735	0.0319987	0.031738	0.0386962	0.0457179	0.05298	0.0602203	0.0672661	0.0743099	0.081548	0.0885125	0.0954057	0.102769	0.1097	0.116565	0.12434	0.13105	0.137477	0.145016	0.152104	0.159087	0.166156	0.173058	0.180474	0.188297	0.195568	0.203193	0.210395	0.217218	0.224228	0.230678	0.237112	0.24393	0.252004	0.259696	0.265909	0.272372	0.279145	0.286214	0.292993	0.300528	0.308607	0.315395	0.32358	0.330521	0.337023	0.345075
ybar_j*A_j	0.00683533	0.00689274	0.00510646	0.00242657	0.00138605	0.00137933	0.00137813	0.0013901	0.00139835	0.00139685	0.0013955	0.00140091	0.001397	0.00139145	0.00139956	0.00139489	0.00139024	0.00140634	0.00139823	0.00138471	0.00139415	0.00139429	0.0013928	0.0013928	0.0013901	0.0013955	0.00140648	0.00140905	0.001416	0.00141721	0.00141312	0.00141176	0.00140362	0.00139565	0.0013928	0.00140377	0.0014104	0.00140091	0.00139429	0.00139145	0.00139145	0.00138875	0.00139295	0.00140226	0.00139956	0.00140905	0.0014077	0.00140242	0.0014104
SUM xbar_j*A_j	2565.51
SUM ybar_j*A_j	11.9869
SUM A_j (Four-phage cocktail MOI=10)	37.2326
xbar_i (Four-phage cocktail MOI=10)	68.9051
ybar_i (Four-phage cocktail MOI=10)	0.321948
CI_i (Four-phage cocktail MOI=10)	-0.0460822
xbar_j (Bacterium II)	0.131217	0.393015	0.655082	0.916744	1.17861	1.44064	1.70224	1.9639	2.22545	2.48755	2.74929	3.01109	3.27282	3.53476	3.79663	4.05854	4.32042	4.58232	4.84403	5.10605	5.36785	5.62977	5.89149	6.15347	6.41514	6.67714	6.93904	7.20079	7.46265	7.72453	7.98631	8.24798	8.50975	8.77167	9.0335	9.29528	9.55701	9.81868	10.0807	10.3423	10.6043	10.8661	11.1277	11.3896	11.6512	11.9131	12.1749	12.4366	12.6982
ybar_j (Bacterium II)	0.0625511	0.063426	0.0646533	0.0660518	0.0673524	0.0691306	0.0709526	0.0722012	0.07275	0.0733263	0.0742758	0.0751258	0.0758253	0.076576	0.0776515	0.0789269	0.0802769	0.0817778	0.0832768	0.0850547	0.0872798	0.0897568	0.09228	0.095059	0.0980062	0.101211	0.105164	0.109288	0.113514	0.118167	0.123092	0.127737	0.132062	0.136741	0.141916	0.147191	0.152213	0.156609	0.161517	0.166433	0.171164	0.17664	0.181382	0.185861	0.190156	0.194158	0.198332	0.201728	0.203976
A_j (Bacterium II)	0.0327519	0.0332136	0.0338515	0.0345845	0.0352652	0.0361946	0.0371542	0.0378047	0.0380968	0.0383938	0.0388912	0.0393363	0.039707	0.0400955	0.0406584	0.0413479	0.0420373	0.0428183	0.0436037	0.0445331	0.0456982	0.0469991	0.0483162	0.0497692	0.0513139	0.0529894	0.0550635	0.0572176	0.0594362	0.0618647	0.0644434	0.0668782	0.0691428	0.0715983	0.0743004	0.0770706	0.0796936	0.0819975	0.0845722	0.087142	0.089616	0.0924828	0.09498	0.0973131	0.0995647	0.101659	0.103845	0.105637	0.106804
xbar_j*A_j	0.00429759	0.0130534	0.0221755	0.0317051	0.0415638	0.0521433	0.0632452	0.0742447	0.0847823	0.0955064	0.106923	0.118445	0.129954	0.141728	0.154365	0.167812	0.181619	0.196207	0.211218	0.227388	0.245301	0.264594	0.284654	0.306254	0.329186	0.353818	0.382088	0.412012	0.443551	0.477875	0.514665	0.55161	0.588388	0.628037	0.671192	0.716393	0.761632	0.805107	0.852549	0.901248	0.950312	1.00492	1.05691	1.10836	1.16005	1.21108	1.2643	1.31376	1.35622
ybar_j*A_j	0.00204867	0.0021066	0.00218861	0.00228437	0.0023752	0.00250215	0.00263619	0.00272954	0.00277154	0.00281527	0.00288868	0.00295517	0.0030108	0.00307035	0.00315719	0.00326346	0.00337463	0.00350159	0.00363118	0.00378775	0.00398853	0.00421849	0.00445862	0.00473101	0.00502908	0.00536313	0.0057907	0.00625317	0.00674685	0.00731036	0.00793245	0.00854285	0.00913112	0.00979039	0.0105445	0.0113441	0.0121304	0.0128415	0.0136599	0.0145033	0.0153391	0.0163361	0.0172277	0.0180867	0.0189328	0.019738	0.0205958	0.0213099	0.0217854
SUM xbar_j*A_j	3717.81
SUM ybar_i*A_j	28.037
SUM A_j (Bacterium II)	70.109
xbar_ctrl (Bacterium II)	53.029
ybar_ctrl (Bacterium II)	0.399905
CI_ctrl (Bacterium II)	0
***Colour codes and information***
Raw data= Time & OD points
A_j= Area under each trapzoidal strip
xbar_j= Coordinate x of the centroid of strip j
ybar_j= Coordinate y of the centroid of strip j
SUM A_j=Area under the whole curve
xbar= Coordinate x of the centroid of the whole curve
ybar= Coordinate y of the centroid of the whole curve
CI= Centroid index of the whole curve
[truncated: 320 more columns]

## Sheet: CI calculations (Fig 7a)
Time (h)	0	0.261833	0.523694	0.785528	1.04739	1.30922	1.57108	1.83292	2.09475	2.35661	2.61844	2.88031	3.14214	3.404	3.66583	3.92769	4.18953	4.45139	4.71322	4.97506	5.23692	5.49875	5.76061	6.02244	6.28431	6.54614	6.808	7.06983	7.33167	7.59353	7.85536	8.11722	8.37906	8.64089	8.90275	9.16458	9.42644	9.68828	9.95014	10.2121	10.4739	10.7358	10.9976	11.2595	11.5213	11.7832	12.045	12.3069	12.5687
Cocktail 1 (OD)	0.1049	0.1044	0.10405	0.10415	0.1036	0.1035	0.1033	0.1036	0.10415	0.1037	0.1035	0.1031	0.1039	0.1037	0.1051	0.1057	0.1073	0.11025	0.11685	0.1182	0.1213	0.12605	0.136	0.1463	0.1592	0.17025	0.18635	0.19475	0.20435	0.21335	0.2242	0.23735	0.24835	0.25865	0.27015	0.28205	0.29415	0.30745	0.3273	0.3408	0.3508	0.36265	0.3714	0.379	0.38875	0.3962	0.4053	0.41555	0.425
Cocktail 2 (OD)	0.12	0.1195	0.1189	0.1191	0.119	0.1188	0.11885	0.11865	0.1187	0.1183	0.12155	0.1214	0.12265	0.1251	0.12665	0.1326	0.13835	0.14575	0.14185	0.1512	0.16795	0.1889	0.20515	0.21565	0.2231	0.2348	0.245	0.25785	0.26975	0.28155	0.2948	0.308	0.3219	0.3377	0.35535	0.37435	0.4019	0.4221	0.443	0.46505	0.48185	0.50005	0.51305	0.52365	0.53305	0.54295	0.55665	0.56835	0.5812
Cocktail 3 (OD)	0.1022	0.1009	0.10085	0.10145	0.10095	0.1008	0.10075	0.1035	0.1062	0.10175	0.10135	0.1015	0.10345	0.1029	0.10885	0.10845	0.1156	0.111	0.1152	0.12285	0.13065	0.14125	0.1514	0.15875	0.17145	0.1854	0.1936	0.2036	0.2133	0.22315	0.23445	0.24455	0.25235	0.26075	0.273	0.2827	0.2927	0.30345	0.31495	0.3259	0.3371	0.34815	0.35795	0.36875	0.3776	0.3871	0.39815	0.40785	0.41825
Cocktail 4 (OD)	0.1096	0.109	0.109	0.10865	0.1088	0.1106	0.1083	0.10935	0.10795	0.1167	0.10945	0.11675	0.1136	0.1148	0.1269	0.12945	0.1363	0.13475	0.15035	0.1616	0.1795	0.18905	0.19845	0.2092	0.2213	0.2295	0.23905	0.24875	0.2582	0.2678	0.276	0.28915	0.302	0.31645	0.3314	0.34835	0.36405	0.3815	0.3993	0.4152	0.4317	0.44755	0.4614	0.47415	0.48695	0.5008	0.5138	0.529	0.5438
Cocktail 5 (OD)	0.10325	0.1019	0.10185	0.102	0.10165	0.10175	0.10235	0.1017	0.10245	0.1019	0.1043	0.10255	0.1046	0.10625	0.1127	0.11305	0.109	0.1123	0.12145	0.1241	0.13025	0.14785	0.1567	0.1636	0.18315	0.19475	0.20465	0.21525	0.2259	0.235	0.2442	0.25285	0.2626	0.2711	0.2802	0.2907	0.29995	0.30985	0.3217	0.33115	0.34225	0.35295	0.3624	0.372	0.3808	0.39	0.3998	0.4083	0.4174
Cocktail 6 (OD)	0.10995	0.11055	0.1094	0.1108	0.1114	0.111	0.10965	0.11425	0.11565	0.1115	0.12	0.12255	0.12145	0.1145	0.13185	0.1316	0.1264	0.13425	0.1475	0.14895	0.1662	0.18655	0.198	0.2082	0.21745	0.2272	0.2351	0.24395	0.2532	0.26095	0.2706	0.2802	0.2931	0.30535	0.31915	0.33525	0.3509	0.36695	0.3825	0.4004	0.41735	0.4328	0.44735	0.461	0.4726	0.484	0.4999	0.5127	0.52685
Bacterium A (OD)	0.10395	0.10355	0.10365	0.10425	0.10465	0.10495	0.10575	0.10625	0.10725	0.108	0.1086	0.1097	0.11145	0.1135	0.1175	0.12255	0.1263	0.13365	0.1392	0.14605	0.15355	0.15875	0.16495	0.1714	0.17815	0.1844	0.19195	0.1994	0.2095	0.2206	0.231	0.2427	0.25585	0.2689	0.28215	0.29475	0.3053	0.31795	0.33135	0.3427	0.355	0.36595	0.37735	0.389	0.4011	0.41245	0.4238	0.4344	0.4455
xbar_j (Cocktail 1)	0.130812	0.392691	0.654632	0.916343	1.17828	1.44011	1.70206	1.96395	2.22559	2.48749	2.74929	3.01139	3.27303	3.53521	3.79689	4.05894	4.32105	4.58357	4.84439	5.10655	5.36867	5.63134	5.89312	6.15522	6.41669	6.67904	6.93988	7.2018	7.46354	7.72553	7.98754	8.24913	8.51086	8.77277	9.03461	9.29643	9.55833	9.82057	10.082	10.3436	10.6056	10.8672	11.129	11.3909	11.6527	11.9146	12.1765	12.4383	12.7
ybar_j (Cocktail 1)	0.0523251	0.0521125	0.05205	0.0519376	0.051775	0.0517	0.051725	0.0519376	0.0519626	0.0518	0.0516501	0.0517503	0.0519	0.0522008	0.0527001	0.053251	0.0543908	0.056791	0.0587631	0.0598783	0.0618451	0.065544	0.0706063	0.0764204	0.0823934	0.0892106	0.0952904	0.0997942	0.104441	0.10941	0.115419	0.121446	0.126767	0.132221	0.138071	0.144071	0.150425	0.158739	0.167048	0.172912	0.178379	0.183521	0.187606	0.191948	0.196243	0.200384	0.205223	0.210146	0.214129
A_j (Cocktail 1)	0.0274009	0.0272925	0.0272569	0.0272008	0.0271128	0.0270764	0.0270867	0.0271979	0.0272139	0.0271259	0.0270503	0.0270997	0.0271812	0.0273354	0.0276002	0.0278852	0.0284839	0.0297312	0.030772	0.0313579	0.0323822	0.0343104	0.0369578	0.0399993	0.0431305	0.0466898	0.0498923	0.0522488	0.0546897	0.0572826	0.060431	0.0635862	0.0663747	0.0692361	0.0722922	0.0754422	0.0787595	0.0831082	0.0875025	0.0905516	0.0934025	0.0960994	0.0982503	0.100511	0.102774	0.104941	0.107463	0.110042	0.112142
xbar_j*A_j	0.00358437	0.0107175	0.0178432	0.0249253	0.0319466	0.0389931	0.0461032	0.0534154	0.0605669	0.0674754	0.074369	0.0816079	0.0889648	0.0966364	0.104795	0.113185	0.123081	0.136275	0.149071	0.160131	0.17385	0.193213	0.217797	0.246204	0.276755	0.311843	0.346247	0.376286	0.408179	0.442538	0.482695	0.524531	0.564906	0.607392	0.653131	0.701343	0.752809	0.81617	0.8822	0.936633	0.990588	1.04433	1.09343	1.14492	1.19759	1.25033	1.30852	1.36873	1.4242
ybar_j*A_j	0.00143375	0.00142228	0.00141872	0.00141275	0.00140377	0.00139985	0.00140106	0.0014126	0.00141411	0.00140512	0.00139715	0.00140242	0.0014107	0.00142693	0.00145453	0.00148492	0.00154927	0.00168846	0.00180826	0.00187766	0.00200268	0.00224884	0.00260945	0.00305676	0.00355367	0.00416523	0.00475426	0.00521413	0.00571185	0.00626728	0.00697487	0.00772228	0.00841416	0.00915445	0.00998148	0.010869	0.0118474	0.0131925	0.0146171	0.0156575	0.016661	0.0176363	0.0184324	0.0192929	0.0201687	0.0210284	0.0220539	0.0231249	0.0240129
SUM xbar_j*A_j	1761.53
SUM ybar_j*A_j	6.91957
SUM A_j (Cocktail 1)	35.6344
xbar_i (Cocktail 1)	49.4333
ybar_i (Cocktail 1)	0.194182
CI_i (Cocktail 1)	0.0998627
xbar_j (Cocktail 2)	0.130826	0.392654	0.654648	0.91644	1.17827	1.44016	1.70196	1.96384	2.22561	2.48812	2.74935	3.01145	3.2735	3.53519	3.79777	4.05954	4.3216	4.58171	4.84553	5.10828	5.3704	5.63148	5.89262	6.15412	6.41634	6.678	6.94003	7.20173	7.46353	7.72545	7.98725	8.2491	8.51102	8.77293	9.0348	9.29706	9.55843	9.82026	10.0822	10.3438	10.6057	10.8673	11.129	11.3908	11.6526	11.9146	12.1764	12.4383	12.7001
ybar_j (Cocktail 2)	0.0598751	0.0596001	0.0595	0.059525	0.05945	0.0594125	0.059375	0.0593375	0.0592501	0.0599662	0.0607375	0.061013	0.0619395	0.0629383	0.0648239	0.0677477	0.0710411	0.0719044	0.0732874	0.0798608	0.089315	0.0985683	0.105222	0.109698	0.1145	0.119968	0.12574	0.131922	0.137846	0.144113	0.150724	0.157501	0.164932	0.1733	0.182466	0.194144	0.206041	0.216317	0.227057	0.23675	0.245503	0.253289	0.259184	0.264182	0.269008	0.274914	0.28126	0.287399	0.294126
A_j (Cocktail 2)	0.0313545	0.0312138	0.0311582	0.0311746	0.031132	0.0311156	0.0310927	0.0310731	0.0310305	0.0314004	0.0318096	0.0319502	0.032438	0.0329583	0.0339437	0.0354719	0.0371974	0.0376516	0.0383651	0.0417865	0.0467176	0.0515932	0.0550897	0.0574458	0.0599467	0.0628205	0.0658314	0.0690716	0.072182	0.0754538	0.0789249	0.0824644	0.0863526	0.0907414	0.0955299	0.101635	0.107875	0.113268	0.118929	0.123978	0.128547	0.132632	0.135736	0.13834	0.140881	0.143971	0.147281	0.150495	0.154033
xbar_j*A_j	0.00410198	0.0122562	0.0203976	0.0285696	0.0366818	0.0448116	0.0529186	0.0610226	0.0690618	0.0781278	0.0874556	0.0962163	0.106186	0.116514	0.12891	0.143999	0.160752	0.172509	0.185899	0.213457	0.250892	0.290546	0.324623	0.353528	0.384639	0.419515	0.456872	0.497436	0.538733	0.582915	0.630393	0.680257	0.734949	0.796068	0.863094	0.944906	1.03112	1.11232	1.19907	1.2824	1.36333	1.44134	1.5106	1.5758	1.64164	1.71537	1.79336	1.8719	1.95624
ybar_j*A_j	0.00187736	0.00186035	0.00185391	0.00185567	0.0018508	0.00184866	0.00184613	0.0018438	0.00183856	0.00188296	0.00193203	0.00194938	0.0020092	0.00207434	0.00220037	0.00240314	0.00264254	0.00270732	0.00281168	0.0033371	0.00417258	0.00508545	0.00579664	0.00630169	0.0068639	0.00753645	0.00827764	0.00911209	0.00995001	0.0108739	0.0118959	0.0129882	0.0142423	0.0157255	0.017431	0.0197318	0.0222268	0.0245018	0.0270038	0.0293518	0.0315587	0.0335941	0.0351805	0.0365468	0.0378981	0.0395797	0.0414243	0.0432523	0.0453053
SUM xbar_j*A_j	3054.65
SUM ybar_j*A_j	20.3626
SUM A_j (Cocktail 2)	60.6828
xbar_i (Cocktail 2)	50.338
ybar_i (Cocktail 2)	0.335558
CI_i (Cocktail 2)	-0.583952
xbar_j (Cocktail 3)	0.130637	0.392753	0.654741	0.916351	1.17827	1.44014	1.70259	1.9644	2.22475	2.48744	2.74941	3.01164	3.27295	3.53614	3.79668	4.06	4.31957	4.58312	4.84554	5.10733	5.36953	5.63119	5.89256	6.15505	6.41693	6.67801	6.94002	7.20177	7.46358	7.72552	7.98721	8.24882	8.51069	8.77282	9.03443	9.29627	9.55815	9.82002	10.0819	10.3438	10.6056	10.8673	11.1292	11.3909	11.6528	11.9147	12.1765	12.4383	12.7
ybar_j (Cocktail 3)	0.0507757	0.0504375	0.0505751	0.0506001	0.0504375	0.0503875	0.0510656	0.0524279	0.0519954	0.0507751	0.0507125	0.051239	0.0515876	0.0529514	0.0543251	0.0560315	0.0566578	0.0565565	0.059533	0.063395	0.0680094	0.0731918	0.077552	0.0825907	0.0892579	0.0947648	0.099321	0.104244	0.109131	0.114423	0.119768	0.124235	0.128286	0.133461	0.138939	0.143864	0.149054	0.154618	0.160228	0.165766	0.171327	0.176536	0.181688	0.186596	0.191185	0.196325	0.20151	0.206536	0.211169
A_j (Cocktail 3)	0.0265892	0.0264152	0.0264844	0.0265003	0.0264124	0.0263891	0.0267397	0.0274532	0.027227	0.0265892	0.0265593	0.0268314	0.0270175	0.0277216	0.0284512	0.0293319	0.0296689	0.0296133	0.0311647	0.0331909	0.0355962	0.0383168	0.0406038	0.0432333	0.0467176	0.0496227	0.0520001	0.0545792	0.0571446	0.0599075	0.0627157	0.0650525	0.0671733	0.0698842	0.0727504	0.0753374	0.078046	0.0809675	0.0839335	0.086807	0.0897106	0.0924403	0.0951472	0.0977097	0.100123	0.102813	0.105519	0.10815	0.11059
xbar_j*A_j	0.00347354	0.0103747	0.0173404	0.0242836	0.0311211	0.038004	0.0455267	0.053929	0.0605732	0.066139	0.0730222	0.0808064	0.0884271	0.0980276	0.10802	0.119088	0.128157	0.135721	0.15101	0.169517	0.191135	0.215769	0.23926	0.266103	0.299784	0.331381	0.360881	0.393066	0.426504	0.462816	0.500924	0.536607	0.571691	0.613081	0.657258	0.700357	0.745975	0.795102	0.846206	0.89791	0.951432	1.00458	1.05891	1.113	1.16671	1.22499	1.28485	1.34521	1.4045
ybar_j*A_j	0.00135008	0.00133232	0.00133945	0.00134092	0.00133218	0.00132968	0.00136548	0.00143931	0.00141568	0.00135007	0.00134689	0.00137481	0.00139377	0.0014679	0.00154561	0.00164351	0.00168097	0.00167483	0.00185533	0.00210414	0.00242088	0.00280448	0.00314891	0.00357067	0.00416992	0.00470248	0.0051647	0.00568954	0.00623625	0.00685481	0.00751132	0.00808181	0.00861743	0.00932681	0.0101079	0.0108384	0.011633	0.012519	0.0134485	0.0143896	0.0153699	0.0163191	0.0172871	0.0182323	0.0191419	0.0201849	0.0212631	0.0223369	0.0233533
SUM xbar_j*A_j	1663.54
SUM ybar_j*A_j	6.19665
SUM A_j (Cocktail 3)	33.7653
xbar_i (Cocktail 3)	49.2676
ybar_i (Cocktail 3)	0.183521
CI_i (Cocktail 3)	0.152135
xbar_j (Cocktail 4)	0.130797	0.392764	0.654541	0.916488	1.17866	1.43969	1.70221	1.96355	2.22738	2.48613	2.75078	3.01063	3.2733	3.5371	3.7972	4.05974	4.32021	4.58469	4.84571	5.10828	5.36896	5.63074	5.89268	6.1546	6.41602	6.67796	6.93978	7.20156	7.46339	7.7251	7.98731	8.24909	8.51099	8.77283	9.03475	9.29648	9.55838	9.8202	10.082	10.3439	10.6056	10.8674	11.1291	11.391	11.6528	11.9147	12.1766	12.4384	12.7001
ybar_j (Cocktail 4)	0.0546501	0.0545	0.0544125	0.0543625	0.0548512	0.054727	0.0544129	0.0543258	0.0561909	0.0565569	0.0565696	0.0575911	0.0571005	0.0604755	0.0640896	0.0664522	0.0677632	0.0713461	0.0780213	0.0853533	0.0921581	0.096894	0.101936	0.107653	0.112712	0.117154	0.121966	0.126752	0.131515	0.13596	0.141313	0.147811	0.154641	0.161991	0.169973	0.178129	0.186422	0.195234	0.203651	0.211752	0.219836	0.227255	0.233902	0.240289	0.246954	0.253664	0.260718	0.268217	0.275087
A_j (Cocktail 4)	0.0286184	0.0285429	0.028494	0.0284708	0.0287231	0.0286607	0.028494	0.0284482	0.0294135	0.0296068	0.0296165	0.0301567	0.0299045	0.0316426	0.033564	0.0347911	0.0354887	0.0373243	0.0408395	0.0446604	0.0482493	0.0507356	0.0533682	0.0563656	0.0590172	0.0613475	0.0638611	0.0663682	0.0688695	0.0711925	0.0739954	0.0773914	0.0809654	0.0848234	0.0889906	0.0932749	0.0976049	0.102231	0.106677	0.110885	0.115108	0.118997	0.122492	0.125824	0.129327	0.132842	0.13652	0.140447	0.144063
xbar_j*A_j	0.0037432	0.0112106	0.0186505	0.0260932	0.0338549	0.0412626	0.0485028	0.0558595	0.0655152	0.0736063	0.0814686	0.0907904	0.0978865	0.111923	0.127449	0.141243	0.153319	0.171121	0.197896	0.228138	0.259049	0.285679	0.314482	0.346908	0.378656	0.409676	0.443183	0.477955	0.514	0.549969	0.591024	0.638408	0.689096	0.744141	0.804008	0.867128	0.932945	1.00393	1.07551	1.14698	1.2208	1.29318	1.36323	1.43326	1.50702	1.58277	1.66235	1.74694	1.82962
ybar_j*A_j	0.001564	0.00155559	0.00155043	0.00154775	0.0015755	0.00156851	0.00155044	0.00154547	0.00165277	0.00167447	0.00167539	0.00173675	0.00170756	0.0019136	0.00215111	0.00231195	0.00240483	0.00266295	0.00318635	0.00381191	0.00444657	0.00491597	0.00544015	0.00606795	0.00665198	0.00718709	0.00778889	0.00841231	0.00905734	0.00967935	0.0104565	0.0114393	0.0125205	0.0137406	0.015126	0.016615	0.0181957	0.0199589	0.0217248	0.0234801	0.025305	0.0270426	0.0286511	0.0302342	0.0319377	0.0336973	0.0355933	0.0376704	0.0396299
SUM xbar_j*A_j	2816.58
SUM ybar_j*A_j	17.709
SUM A_j (Cocktail 4)	56.5191
xbar_i (Cocktail 4)	49.8342
ybar_i (Cocktail 4)	0.313327
CI_i (Cocktail 4)	-0.464214
xbar_j (Cocktail 5)	0.130629	0.392753	0.654643	0.916383	1.17833	1.44028	1.70186	1.96399	2.22556	2.48804	2.74901	3.01165	3.27341	3.5362	3.79683	4.05782	4.32111	4.58401	4.84461	5.10704	5.3706	5.63095	5.89247	6.15584	6.41656	6.67815	6.94002	7.2018	7.46346	7.72528	7.98705	8.24896	8.51067	8.77254	9.03447	9.2962	9.55807	9.82003	10.0817	10.3437	10.6055	10.8673	11.1291	11.3909	11.6528	11.9146	12.1764	12.4383	12.7
ybar_j (Cocktail 5)	0.0512882	0.0509375	0.0509625	0.0509125	0.05085	0.0510251	0.0510127	0.0510377	0.0510876	0.0515523	0.0517137	0.0517892	0.0527136	0.0547533	0.0564375	0.0555187	0.0553291	0.0584673	0.0613899	0.0635999	0.0696178	0.0761589	0.0800874	0.0867794	0.0945047	0.0998704	0.104997	0.110309	0.11524	0.119815	0.124275	0.128878	0.133436	0.137838	0.142741	0.147675	0.152463	0.157906	0.163224	0.168365	0.173814	0.178848	0.18361	0.188209	0.192709	0.19746	0.202032	0.206433	0.210618
A_j (Cocktail 5)	0.0268576	0.0266771	0.0266874	0.026664	0.0266285	0.0267229	0.0267135	0.0267266	0.0267557	0.026995	0.027083	0.0271194	0.0276067	0.0286642	0.0295576	0.02907	0.0289749	0.0306018	0.0321466	0.0333022	0.0364079	0.0398749	0.0419326	0.0454002	0.0494734	0.0522937	0.0549719	0.0577539	0.0603459	0.0627353	0.065079	0.067481	0.0698702	0.072182	0.0747403	0.0773341	0.079833	0.0826892	0.0855052	0.0881686	0.0910133	0.0936512	0.0961554	0.0985541	0.100921	0.103409	0.105794	0.108098	0.110302
xbar_j*A_j	0.00350839	0.0104775	0.0174707	0.0244345	0.031377	0.0384885	0.0454627	0.0524909	0.0595464	0.0671646	0.0744513	0.0816742	0.0903681	0.101362	0.112225	0.117961	0.125204	0.140279	0.155738	0.170076	0.195532	0.224534	0.247087	0.279476	0.317449	0.349225	0.381506	0.415932	0.450389	0.484648	0.51979	0.556648	0.594642	0.63322	0.675239	0.718913	0.763049	0.81201	0.862042	0.911993	0.965244	1.01773	1.07012	1.12262	1.17601	1.23208	1.28819	1.34455	1.40084
ybar_j*A_j	0.00137748	0.00135886	0.00136005	0.00135753	0.00135406	0.00136354	0.00136273	0.00136407	0.00136688	0.00139166	0.00140056	0.00140449	0.00145525	0.00156946	0.00166816	0.00161393	0.00160316	0.0017892	0.00197348	0.00211802	0.00253464	0.00303683	0.00335827	0.0039398	0.00467547	0.00522259	0.0057719	0.00637077	0.00695426	0.00751661	0.0080877	0.00869681	0.00932322	0.00994939	0.0106685	0.0114203	0.0121716	0.0130571	0.0139565	0.0148445	0.0158194	0.0167493	0.0176551	0.0185487	0.0194485	0.0204191	0.0213738	0.022315	0.0232317
SUM xbar_j*A_j	1710.27
SUM ybar_j*A_j	6.57238
SUM A_j (Cocktail 5)	34.7673
xbar_i (Cocktail 5)	49.1919
ybar_i (Cocktail 5)	0.189039
CI_i (Cocktail 5)	0.127986
xbar_j (Cocktail 6)	0.131035	0.392536	0.654889	0.916576	1.17823	1.43989	1.7029	1.9641	2.22488	2.48913	2.74983	3.01103	3.27178	3.53799	3.79672	4.05773	4.32177	4.58436	4.84435	5.10837	5.37035	5.63098	5.89262	6.15432	6.41618	6.67782	6.93972	7.20156	7.46326	7.72524	7.98705	8.24912	8.51087	8.77278	9.03474	9.29651	9.55834	9.82011	10.0821	10.3439	10.6057	10.8674	11.1292	11.3909	11.6528	11.9148	12.1765	12.4384	12.7001
ybar_j (Cocktail 6)	0.0551251	0.054988	0.0550507	0.0555501	0.0556001	0.0551632	0.0559829	0.0574757	0.0567938	0.057901	0.0606397	0.0610004	0.0590046	0.0616893	0.0658625	0.0645087	0.0651822	0.0704894	0.0741131	0.0788662	0.0882853	0.0961659	0.101571	0.106429	0.11118	0.115586	0.119776	0.124302	0.128547	0.132902	0.137714	0.143349	0.149633	0.15615	0.163633	0.171567	0.179492	0.187389	0.195759	0.204467	0.212561	0.220058	0.227105	0.233412	0.239161	0.245996	0.253163	0.259904	0.266487
A_j (Cocktail 6)	0.0288671	0.0287982	0.0288278	0.0290928	0.0291159	0.0288898	0.0293122	0.0300977	0.0297409	0.0303072	0.0317572	0.0319437	0.0308931	0.0322513	0.0344937	0.0337765	0.034127	0.0368858	0.0388102	0.0412628	0.0461809	0.0503493	0.0531783	0.0557306	0.0582121	0.0605292	0.0627156	0.0650852	0.0673179	0.0695888	0.0721166	0.0750545	0.0783471	0.0817661	0.0856719	0.089838	0.0939785	0.0981259	0.102538	0.107068	0.111299	0.115226	0.118931	0.122224	0.125248	0.128823	0.132566	0.136094	0.139559
xbar_j*A_j	0.00378262	0.0113043	0.018879	0.0266657	0.0343051	0.0415981	0.0499157	0.0591149	0.06617	0.0754386	0.087327	0.0961832	0.101075	0.114105	0.130963	0.137056	0.147489	0.169098	0.188011	0.210786	0.248007	0.283516	0.31336	0.342984	0.373499	0.404203	0.435229	0.468715	0.502411	0.53759	0.575999	0.619134	0.666801	0.717317	0.774023	0.83518	0.898278	0.963608	1.0338	1.10751	1.1804	1.25221	1.3236	1.39224	1.45949	1.5349	1.61419	1.69279	1.77242
ybar_j*A_j	0.0015913	0.00158355	0.00158699	0.00161611	0.00161884	0.00159365	0.00164098	0.00172989	0.0016891	0.00175482	0.00192575	0.00194858	0.00182283	0.00198956	0.00227184	0.00217888	0.00222448	0.00260006	0.00287635	0.00325424	0.00407709	0.00484189	0.0054014	0.00593137	0.00647204	0.00699634	0.00751183	0.00809021	0.00865354	0.00924849	0.00993145	0.010759	0.0117233	0.0127678	0.0140187	0.0154133	0.0168684	0.0183878	0.0200728	0.0218919	0.0236578	0.0253564	0.0270097	0.0285285	0.0299545	0.0316899	0.0335609	0.0353714	0.0371906
SUM xbar_j*A_j	2781.44
SUM ybar_j*A_j	17.3193
SUM A_j (Cocktail 6)	55.8627
xbar_i (Cocktail 6)	49.7907
ybar_i (Cocktail 6)	0.310033
CI_i (Cocktail 6)	-0.447556
xbar_j (Bacterium A)	0.130833	0.392785	0.654737	0.916542	1.17837	1.44032	1.7021	1.96404	2.22583	2.48765	2.74959	3.01157	3.27347	3.53567	3.79768	4.05927	4.32169	4.58319	4.84519	5.10708	5.36856	5.63052	5.89236	6.15422	6.41597	6.67794	6.93975	7.20183	7.46372	7.72545	7.98737	8.24929	8.51106	8.77287	9.03462	9.29628	9.55825	9.82011	10.0818	10.3438	10.6055	10.8674	11.1292	11.3911	11.6528	11.9147	12.1765	12.4383	12.7002
ybar_j (Bacterium A)	0.0518751	0.0518	0.0519751	0.0522251	0.0524	0.0526753	0.0530001	0.0533754	0.0538127	0.0541501	0.0545755	0.0552887	0.0562391	0.0577558	0.0600214	0.0622172	0.0650048	0.0682219	0.0713262	0.0749156	0.0780822	0.0809349	0.0840978	0.0873984	0.0906465	0.0941001	0.0978493	0.102246	0.107549	0.11292	0.118449	0.124666	0.131215	0.137789	0.144248	0.150028	0.155834	0.162348	0.168528	0.174443	0.180251	0.18584	0.191602	0.19754	0.203401	0.209075	0.214561	0.219987	0.225536
A_j (Bacterium A)	0.0271652	0.0271288	0.0272176	0.0273514	0.0274401	0.0275871	0.0277543	0.0279507	0.0281828	0.0283565	0.0285821	0.0289522	0.0294528	0.0302417	0.0314299	0.0325786	0.0340354	0.0357206	0.037344	0.0392268	0.0408853	0.0423822	0.0440338	0.0457668	0.0474638	0.0492757	0.0512342	0.0535318	0.0563132	0.059122	0.0620218	0.0652685	0.0686985	0.0721493	0.0755258	0.0785649	0.0815938	0.0850132	0.0882818	0.0913502	0.0943844	0.0973104	0.100339	0.103437	0.106519	0.109491	0.112353	0.115194	0.118112
xbar_j*A_j	0.00355409	0.0106558	0.0178204	0.0250687	0.0323346	0.0397342	0.0472407	0.0548962	0.0627302	0.0705411	0.0785893	0.0871916	0.0964129	0.106925	0.119361	0.132245	0.147091	0.163714	0.180939	0.200334	0.219495	0.238634	0.259463	0.281659	0.304527	0.329061	0.355553	0.385527	0.420306	0.456744	0.495391	0.538419	0.584697	0.632956	0.682347	0.730361	0.779894	0.834839	0.890044	0.944907	1.001	1.05751	1.11669	1.17826	1.24124	1.30455	1.36806	1.43282	1.50005
ybar_j*A_j	0.0014092	0.00140527	0.00141464	0.00142843	0.00143786	0.00145316	0.00147098	0.00149188	0.00151659	0.00153551	0.00155988	0.00160073	0.0016564	0.00174664	0.00188646	0.00202695	0.00221246	0.00243693	0.0026636	0.0029387	0.00319241	0.0034302	0.00370315	0.00399994	0.00430243	0.00463685	0.00501324	0.0054734	0.00605642	0.00667605	0.00734643	0.00813679	0.00901425	0.00994138	0.0108944	0.0117869	0.0127151	0.0138017	0.014878	0.0159354	0.0170129	0.0180841	0.0192251	0.020433	0.0216659	0.0228918	0.0241065	0.0253411	0.0266387
SUM xbar_j*A_j	1873.22
SUM ybar_j*A_j	9.22917
SUM A_j (Bacterium A)	40.2638
xbar_ctrl (Bacterium A)	46.5236
ybar_ctrl (Bacterium A)	0.229218
CI_ctrl (Bacterium A)	0
***Colour codes and information***
Raw data= Time & OD points
A_j= Area under each trapzoidal strip
xbar_j= Coordinate x of the centroid of strip j
ybar_j= Coordinate y of the centroid of strip j
SUM A_j=Area under the whole curve
xbar= Coordinate x of the centroid of the whole curve
ybar= Coordinate y of the centroid of the whole curve
CI= Centroid index of the whole curve
[truncated: 320 more columns]

## Sheet: CI calculations (Fig 7b)
Time (h)	0	0.261833	0.523694	0.785528	1.04739	1.30922	1.57108	1.83292	2.09475	2.35661	2.61844	2.88031	3.14214	3.404	3.66583	3.92769	4.18953	4.45139	4.71322	4.97506	5.23692	5.49875	5.76061	6.02244	6.28431	6.54614	6.808	7.06983	7.33167	7.59353	7.85536	8.11722	8.37906	8.64089	8.90275	9.16458	9.42644	9.68828	9.95014	10.2121	10.4739	10.7358	10.9976	11.2595	11.5213	11.7832	12.045	12.3069	12.5687
Cocktail 1 (OD)	0.1811	0.115708	0.110658	0.105525	0.10545	0.105467	0.105933	0.106383	0.10685	0.107658	0.108725	0.108558	0.109617	0.108033	0.108292	0.108733	0.10955	0.113433	0.109183	0.109367	0.109625	0.1076	0.10685	0.108133	0.106475	0.106758	0.105717	0.105467	0.102983	0.1029	0.102425	0.102358	0.10245	0.101867	0.101733	0.102017	0.10145	0.101525	0.101233	0.1011	0.101117	0.100833	0.10115	0.100892	0.100583	0.100375	0.100392	0.1003	0.100683
Cocktail 2 (OD)	0.1996	0.17555	0.14805	0.1216	0.1213	0.1223	0.125	0.1225	0.12385	0.1256	0.1247	0.12535	0.1243	0.12415	0.12545	0.12535	0.1237	0.12485	0.12445	0.12035	0.12185	0.11885	0.1176	0.11795	0.1155	0.1147	0.1153	0.11325	0.11385	0.1114	0.111	0.11185	0.11015	0.11055	0.1098	0.11035	0.10945	0.11015	0.1096	0.1089	0.10815	0.10835	0.10785	0.1076	0.10735	0.1069	0.1068	0.1064	0.1065
Cocktail 3 (OD)	0.17185	0.1399	0.105	0.105	0.10535	0.10535	0.1076	0.10805	0.10695	0.1074	0.1123	0.10695	0.1078	0.10785	0.10925	0.10685	0.1103	0.1097	0.11105	0.1133	0.1116	0.11125	0.11235	0.10835	0.1079	0.1063	0.1047	0.10325	0.10275	0.10215	0.10145	0.10135	0.10175	0.10165	0.10145	0.1014	0.10085	0.10105	0.10155	0.10115	0.10065	0.10045	0.1006	0.10075	0.1004	0.10045	0.1005	0.10045	0.1001
Cocktail 4 (OD)	0.1763	0.126342	0.118611	0.117538	0.117341	0.118362	0.118832	0.119089	0.119329	0.119382	0.119315	0.119191	0.118802	0.118363	0.118056	0.117168	0.116504	0.115819	0.114701	0.113601	0.112435	0.111189	0.110294	0.109469	0.10865	0.107958	0.107453	0.10699	0.106661	0.106389	0.106126	0.105937	0.105669	0.105377	0.105124	0.104814	0.104636	0.104396	0.104175	0.103958	0.103739	0.103496	0.103257	0.102989	0.102764	0.102569	0.102284	0.101992	0.101732
Cocktail 5 (OD)	0.1653	0.10964	0.105385	0.105435	0.105715	0.10576	0.10633	0.10699	0.10703	0.10686	0.10733	0.10755	0.106685	0.10746	0.106275	0.10752	0.10822	0.10753	0.10966	0.10909	0.10821	0.10835	0.106445	0.10555	0.10463	0.103795	0.10376	0.10299	0.10289	0.1025	0.1022	0.102185	0.10184	0.10166	0.10185	0.10158	0.101505	0.10156	0.10143	0.101615	0.10099	0.10079	0.100865	0.10103	0.100885	0.100875	0.100975	0.10073	0.100705
Cocktail 6 (OD)	0.1453	0.125771	0.122675	0.123108	0.124869	0.125768	0.127141	0.127707	0.127765	0.127304	0.126721	0.125748	0.124504	0.123447	0.121882	0.120763	0.118751	0.117042	0.115134	0.113481	0.111734	0.110212	0.108951	0.107814	0.106824	0.106024	0.105476	0.105117	0.104894	0.104621	0.104409	0.104174	0.103952	0.103705	0.10346	0.103199	0.102965	0.10276	0.102486	0.102257	0.102044	0.101874	0.10172	0.101544	0.101448	0.101372	0.101276	0.101193	0.10113
Bacterium B (OD)	0.10465	0.104558	0.105283	0.106083	0.107058	0.1085	0.11015	0.111667	0.11365	0.115475	0.11865	0.122425	0.126417	0.132383	0.136533	0.14295	0.148442	0.157633	0.161917	0.1713	0.180783	0.189783	0.19855	0.207442	0.217892	0.226775	0.237492	0.247692	0.259808	0.271358	0.284025	0.29585	0.310475	0.323625	0.336333	0.350125	0.363358	0.375342	0.386275	0.400075	0.410417	0.423492	0.434042	0.446683	0.455958	0.465642	0.475425	0.485417	0.494833
xbar_j (Cocktail 1)	0.121302	0.39179	0.653575	0.916443	1.17831	1.44025	1.70209	1.96393	2.22585	2.48774	2.74934	3.01143	3.27275	3.53497	3.79685	4.05877	4.32122	4.58147	4.84418	5.10604	5.36743	5.62953	5.89179	6.15304	6.41528	6.67686	6.93887	7.20023	7.46258	7.72434	7.98628	8.24816	8.50985	8.77179	9.03373	9.29539	9.55738	9.81915	10.0811	10.343	10.6048	10.8668	11.1285	11.3903	11.6522	11.9141	12.1759	12.4379	12.6995
ybar_j (Cocktail 1)	0.0754027	0.0566011	0.054056	0.0527438	0.0527292	0.0528501	0.0530792	0.0533084	0.0536273	0.0540963	0.0543208	0.0545442	0.0544135	0.0540813	0.0542563	0.0545711	0.0557515	0.0556609	0.0546375	0.0547479	0.0543078	0.0536127	0.0537465	0.0536532	0.0533084	0.0531192	0.0527959	0.052115	0.0514708	0.0513313	0.0511958	0.0512021	0.0510793	0.0509	0.0509375	0.0508668	0.0507438	0.0506896	0.0505833	0.0505542	0.0504875	0.0504959	0.0505104	0.0503688	0.0502396	0.0501917	0.0501729	0.0502459	0.0502417
A_j (Cocktail 1)	0.0388572	0.0296383	0.028302	0.0276231	0.0276125	0.0276787	0.0277958	0.0279158	0.0280857	0.0283282	0.028449	0.0285627	0.028497	0.0283205	0.0284152	0.0285769	0.0291953	0.0291442	0.0286118	0.0286727	0.0284384	0.0280781	0.0281449	0.0280988	0.0279158	0.0278195	0.0276474	0.0272896	0.0269564	0.0268805	0.0268124	0.0268128	0.0267485	0.0266575	0.0266743	0.02664	0.0265728	0.0265473	0.0265	0.0264763	0.0264386	0.026443	0.0264534	0.0263764	0.0263116	0.0262865	0.0262739	0.0263121	0.0263127
xbar_j*A_j	0.00471346	0.011612	0.0184975	0.025315	0.0325361	0.0398643	0.047311	0.0548246	0.0625144	0.0704732	0.0782161	0.0860148	0.0932637	0.100112	0.107888	0.115987	0.126159	0.133523	0.138601	0.146404	0.152641	0.158066	0.165824	0.172893	0.179088	0.185747	0.191842	0.196491	0.201164	0.207634	0.214131	0.221156	0.227625	0.233834	0.240968	0.247629	0.253966	0.260671	0.267149	0.273845	0.280376	0.28735	0.294387	0.300436	0.306588	0.31318	0.319909	0.327266	0.334159
ybar_j*A_j	0.00292993	0.00167756	0.00152989	0.00145694	0.00145598	0.00146282	0.00147538	0.00148815	0.00150616	0.00153245	0.00154538	0.00155793	0.00155062	0.00153161	0.0015417	0.00155947	0.00162768	0.0016222	0.00156328	0.00156977	0.00154443	0.00150534	0.00151269	0.00150759	0.00148815	0.00147775	0.00145967	0.0014222	0.00138747	0.00137981	0.00137268	0.00137287	0.00136629	0.00135686	0.00135872	0.00135509	0.0013484	0.00134567	0.00134046	0.00133849	0.00133482	0.00133526	0.00133617	0.00132855	0.00132188	0.00131936	0.00131824	0.00132207	0.00132199
SUM xbar_j*A_j	2113.66
SUM ybar_j*A_j	7.86648
SUM A_j (Cocktail 1)	34.259
xbar_i (Cocktail 1)	61.6964
ybar_i (Cocktail 1)	0.229618
CI_i (Cocktail 1)	-0.0357367
xbar_j (Cocktail 2)	0.128119	0.389055	0.650331	0.916404	1.17848	1.44063	1.70156	1.96407	2.22599	2.48737	2.74949	3.01104	3.27304	3.53514	3.79675	4.05832	4.32066	4.58224	4.84341	5.10626	5.36729	5.62945	5.89159	6.15292	6.41507	6.67718	6.93853	7.20087	7.46212	7.72437	7.98646	8.2478	8.51005	8.77167	9.03378	9.29534	9.5575	9.8191	10.081	10.3429	10.6049	10.8666	11.1285	11.3903	11.6521	11.9141	12.1759	12.4378	12.6996
ybar_j (Cocktail 2)	0.093916	0.0810947	0.0676287	0.060725	0.0609003	0.0618275	0.0618771	0.0615881	0.0623635	0.0625753	0.0625126	0.0624129	0.0621125	0.0624006	0.0627	0.0622634	0.0621379	0.0623251	0.0612057	0.0605508	0.0601781	0.0591131	0.0588875	0.0583646	0.0575502	0.0575001	0.057139	0.0567751	0.0563147	0.0556001	0.0557128	0.0555011	0.0551751	0.0550877	0.0550376	0.0549503	0.0549002	0.0549376	0.0546252	0.0542627	0.054125	0.0540501	0.0538625	0.0537375	0.0535626	0.053425	0.0533001	0.053225	0.053225
A_j (Cocktail 2)	0.0491134	0.0423691	0.0353017	0.031803	0.0318913	0.0323791	0.0324019	0.0322513	0.0326606	0.0327684	0.0327392	0.0326833	0.0325297	0.0326768	0.0328374	0.0326048	0.0325428	0.0326375	0.0320484	0.0317114	0.0315116	0.0309585	0.0308374	0.0305657	0.030137	0.030114	0.029921	0.0297312	0.0294921	0.0291159	0.0291779	0.0290635	0.0288933	0.0288505	0.0288213	0.0287785	0.0287493	0.028772	0.0286174	0.0284185	0.0283435	0.0283042	0.028209	0.0281405	0.0280519	0.0279799	0.0279114	0.0278722	0.0278751
xbar_j*A_j	0.00629236	0.0164839	0.0229578	0.0291444	0.0375834	0.0466463	0.0551337	0.0633439	0.0727021	0.0815073	0.090016	0.0984108	0.106471	0.115517	0.124675	0.132321	0.140606	0.149553	0.155223	0.161926	0.169132	0.174279	0.181682	0.188068	0.193331	0.201077	0.207608	0.21409	0.220074	0.224902	0.233028	0.23971	0.245884	0.253068	0.260365	0.267506	0.274771	0.282515	0.288491	0.293928	0.30058	0.30757	0.313923	0.32053	0.326864	0.333354	0.339846	0.346668	0.354003
ybar_j*A_j	0.00461253	0.00343591	0.00238741	0.00193124	0.00194219	0.00200192	0.00200493	0.0019863	0.00203683	0.00205049	0.00204661	0.00203986	0.0020205	0.00203905	0.0020589	0.00203009	0.00202214	0.00203414	0.00196155	0.00192015	0.00189631	0.00183005	0.00181594	0.00178396	0.00173439	0.00173156	0.00170966	0.00168799	0.00166084	0.00161884	0.00162558	0.00161306	0.00159419	0.00158931	0.00158626	0.00158139	0.00157834	0.00158066	0.00156323	0.00154206	0.00153409	0.00152984	0.00151941	0.0015122	0.00150253	0.00149482	0.00148768	0.0014835	0.00148365
SUM xbar_j*A_j	1203.11
SUM ybar_j*A_j	2.51935
SUM A_j (Cocktail 2)	20.2718
xbar_i (Cocktail 2)	59.3489
ybar_i (Cocktail 2)	0.124279
CI_i (Cocktail 2)	0.460748
xbar_j (Cocktail 3)	0.126444	0.386544	0.654611	0.916531	1.17831	1.44061	1.70209	1.96361	2.22577	2.4885	2.74831	3.01139	3.27308	3.5352	3.79628	4.0593	4.32034	4.58257	4.84458	5.10566	5.36776	5.6299	5.89074	6.15328	6.4149	6.67674	6.93861	7.20064	7.46247	7.72429	7.98627	8.24822	8.50995	8.77178	9.03366	9.2954	9.5574	9.81932	10.081	10.3429	10.6048	10.8667	11.1286	11.3903	11.6522	11.9141	12.1759	12.4377	12.6997
ybar_j (Cocktail 3)	0.0782104	0.0616395	0.0525	0.0525875	0.052675	0.0532395	0.0539126	0.0537505	0.0535876	0.0549341	0.0548234	0.0536878	0.0539125	0.0542758	0.0540272	0.0542921	0.0550001	0.0551882	0.0560894	0.0562261	0.0557125	0.0559005	0.055181	0.0540626	0.053551	0.052751	0.0519883	0.0515001	0.0512251	0.0509002	0.0507	0.0507751	0.05085	0.050775	0.0507125	0.0505626	0.050475	0.0506501	0.0506751	0.0504501	0.050275	0.0502625	0.0503375	0.0502876	0.0502125	0.0502375	0.0502375	0.0501376	0.0501
A_j (Cocktail 3)	0.0408133	0.0320649	0.0274925	0.0275412	0.0275841	0.0278817	0.0282322	0.0281471	0.028065	0.0287624	0.0287065	0.0281144	0.0282352	0.028422	0.0282941	0.0284286	0.0288047	0.0288999	0.0293712	0.0294463	0.0291748	0.0292761	0.0288933	0.0283137	0.0280424	0.0276263	0.0272241	0.0269688	0.0268277	0.0266546	0.0265527	0.0265892	0.0266284	0.026592	0.0265564	0.0264807	0.0264321	0.0265265	0.0265481	0.0264218	0.0263273	0.0263208	0.0263629	0.0263339	0.0262974	0.0263105	0.0263077	0.0262553	0.0262385
xbar_j*A_j	0.00516061	0.0123945	0.0179969	0.0252424	0.0325025	0.0401667	0.0480537	0.0552699	0.0624662	0.0715752	0.0788944	0.0846634	0.092416	0.100477	0.107412	0.1154	0.124446	0.132436	0.142291	0.150343	0.156603	0.164821	0.170203	0.174222	0.179889	0.184454	0.188898	0.194193	0.200201	0.205888	0.212057	0.219313	0.226607	0.233259	0.239902	0.246149	0.252622	0.260472	0.267632	0.273278	0.279197	0.286021	0.293381	0.299951	0.306424	0.313466	0.320321	0.326556	0.33322
ybar_j*A_j	0.00319202	0.00197646	0.00144336	0.00144833	0.00145299	0.00148441	0.00152207	0.00151292	0.00150393	0.00158004	0.00157379	0.0015094	0.00152223	0.00154263	0.00152865	0.00154344	0.00158426	0.00159493	0.00164741	0.00165565	0.0016254	0.00163655	0.00159436	0.00153071	0.0015017	0.00145732	0.00141534	0.0013889	0.00137425	0.00135673	0.00134622	0.00135007	0.00135406	0.00135021	0.00134674	0.00133893	0.00133416	0.00134357	0.00134533	0.00133298	0.00132361	0.00132295	0.00132704	0.00132427	0.00132046	0.00132177	0.00132163	0.00131638	0.00131455
SUM xbar_j*A_j	2046.21
SUM ybar_j*A_j	7.41599
SUM A_j (Cocktail 3)	33.1358
xbar_i (Cocktail 3)	61.7523
ybar_i (Cocktail 3)	0.223806
CI_i (Cocktail 3)	-0.0104355
xbar_j (Cocktail 4)	0.123713	0.391386	0.654413	0.916422	1.17849	1.44024	1.70205	1.96388	2.22569	2.48752	2.74935	3.01115	3.27299	3.53486	3.7966	4.05849	4.32033	4.58209	4.84393	5.10576	5.36759	5.6295	5.89136	6.15321	6.41508	6.67697	6.93882	7.20068	7.46254	7.72439	7.98625	8.24808	8.50991	8.77177	9.0336	9.29548	9.55731	9.81916	10.0811	10.343	10.6048	10.8666	11.1285	11.3903	11.6522	11.914	12.1759	12.4377	12.6996
ybar_j (Cocktail 4)	0.0763477	0.0612585	0.0590375	0.0587196	0.058926	0.0592985	0.0594803	0.0596045	0.0596776	0.0596741	0.0596265	0.0594985	0.0592914	0.0591046	0.0588062	0.0584182	0.0580809	0.0576303	0.0570758	0.0565093	0.0559066	0.0553711	0.0549412	0.05453	0.0541522	0.0538528	0.0536106	0.0534128	0.0532627	0.0531289	0.0530158	0.0529016	0.0527617	0.0526255	0.0524846	0.0523625	0.052258	0.0521427	0.0520333	0.0519243	0.0518087	0.0516883	0.0515615	0.0514381	0.0513333	0.0512134	0.0510691	0.0509309	0.0507985
A_j (Cocktail 4)	0.0396208	0.0320718	0.0309158	0.0307528	0.0308574	0.0310559	0.0311478	0.0312129	0.0312545	0.0312493	0.0312277	0.0311573	0.0310522	0.0309511	0.030798	0.0305916	0.0304182	0.0301788	0.0298885	0.0295949	0.0292761	0.0289989	0.0287707	0.0285585	0.0283576	0.0282039	0.0280741	0.0279705	0.0278949	0.0278218	0.0277655	0.0277028	0.0276295	0.0275611	0.0274844	0.0274234	0.0273658	0.0273083	0.0272596	0.0271939	0.0271305	0.0270674	0.0270039	0.0269364	0.0268844	0.0268216	0.0267431	0.0266708	0.0266043
xbar_j*A_j	0.00490161	0.0125525	0.0202317	0.0281825	0.0363653	0.0447279	0.0530151	0.0612983	0.0695628	0.0777332	0.085856	0.0938194	0.101633	0.109408	0.116928	0.124156	0.131416	0.138282	0.144778	0.151105	0.157142	0.16325	0.169499	0.175726	0.181916	0.188316	0.194801	0.201407	0.208167	0.214907	0.221743	0.228495	0.235125	0.24176	0.248283	0.254914	0.261543	0.268144	0.274806	0.281266	0.287714	0.294132	0.300512	0.306815	0.313262	0.319553	0.325621	0.331724	0.337863
ybar_j*A_j	0.00302496	0.00196467	0.00182519	0.00180579	0.0018183	0.00184157	0.00185268	0.00186043	0.0018652	0.00186478	0.001862	0.00185381	0.00184113	0.00182935	0.00181111	0.00178711	0.00176671	0.00173922	0.00170591	0.00167239	0.00163673	0.0016057	0.0015807	0.00155729	0.00153563	0.00151886	0.00150507	0.00149398	0.00148576	0.00147814	0.00147201	0.00146552	0.00145778	0.00145042	0.00144251	0.00143596	0.00143008	0.00142393	0.00141841	0.00141203	0.00140559	0.00139907	0.00139236	0.00138556	0.00138006	0.00137363	0.00136575	0.00135837	0.00135146
SUM xbar_j*A_j	1148.57
SUM ybar_j*A_j	2.29255
SUM A_j (Cocktail 4)	19.2246
xbar_i (Cocktail 4)	59.7449
ybar_i (Cocktail 4)	0.119251
CI_i (Cocktail 4)	0.479111
xbar_j (Cocktail 5)	0.122082	0.3919	0.654621	0.916516	1.17831	1.44027	1.70214	1.96384	2.22565	2.48762	2.74942	3.01105	3.27323	3.53467	3.79702	4.05875	4.32032	4.58273	4.84403	5.10581	5.36786	5.62929	5.89134	6.15318	6.41505	6.67706	6.93875	7.20073	7.46251	7.72438	7.98629	8.24807	8.50993	8.77186	9.03361	9.2955	9.55737	9.81918	10.0812	10.3429	10.6048	10.8667	11.1286	11.3904	11.6522	11.9141	12.1759	12.4378	12.6996
ybar_j (Cocktail 5)	0.069674	0.0537633	0.052705	0.0527875	0.0528688	0.0530226	0.0533302	0.053505	0.0534725	0.0535476	0.05372	0.053559	0.0535365	0.0534343	0.0534494	0.0539352	0.0539377	0.0542992	0.0546876	0.0543253	0.05414	0.0537002	0.0529991	0.0525453	0.0521065	0.0518888	0.0516877	0.05147	0.0513476	0.051175	0.0510963	0.0510063	0.050875	0.0508775	0.0508575	0.0507713	0.0507663	0.0507475	0.0507613	0.0506514	0.050445	0.0504138	0.0504738	0.0504788	0.05044	0.0504625	0.0504263	0.0503587	0.05035
A_j (Cocktail 5)	0.0359942	0.0281533	0.0275999	0.027646	0.0276856	0.0277691	0.0279271	0.0280188	0.0280047	0.028041	0.0281344	0.0280469	0.0280381	0.0279815	0.0279923	0.028244	0.0282483	0.0284338	0.028638	0.0284512	0.0283513	0.0281232	0.0277537	0.027519	0.0272863	0.0271753	0.027067	0.0269531	0.0268918	0.0267986	0.0267602	0.0267103	0.0266415	0.0266457	0.0266324	0.02659	0.0265846	0.0265776	0.0265933	0.0265272	0.0264164	0.0264	0.0264342	0.026434	0.0264165	0.0264283	0.0264065	0.0263712	0.0263694
xbar_j*A_j	0.00439426	0.0110333	0.0180675	0.025338	0.0326224	0.0399949	0.0475358	0.0550245	0.0623286	0.0697556	0.0773532	0.0844506	0.0917752	0.0989054	0.106287	0.114635	0.122042	0.130304	0.138723	0.145266	0.152186	0.158314	0.163506	0.169329	0.175043	0.181451	0.187811	0.194082	0.200681	0.207003	0.213715	0.220308	0.226718	0.233732	0.240586	0.247168	0.254079	0.26097	0.268091	0.274367	0.280141	0.286881	0.294175	0.301093	0.307812	0.31487	0.321523	0.327999	0.334882
ybar_j*A_j	0.00250786	0.00151362	0.00145465	0.00145936	0.0014637	0.00147239	0.00148936	0.00149915	0.00149748	0.00150153	0.00151138	0.00150217	0.00150106	0.00149517	0.00149617	0.00152334	0.00152365	0.00154393	0.00156615	0.00154562	0.00153494	0.00151022	0.00147092	0.00144599	0.00142179	0.00141009	0.00139903	0.00138728	0.00138083	0.00137142	0.00136735	0.00136239	0.00135539	0.00135567	0.00135446	0.00135001	0.0013496	0.00134875	0.00134991	0.00134364	0.00133257	0.00133092	0.00133423	0.00133436	0.00133245	0.00133364	0.00133158	0.00132802	0.0013277
SUM xbar_j*A_j	1634.14
SUM ybar_j*A_j	4.66118
SUM A_j (Cocktail 5)	26.9373
xbar_i (Cocktail 5)	60.6647
ybar_i (Cocktail 5)	0.173038
CI_i (Cocktail 5)	0.232529
xbar_j (Cocktail 6)	0.127773	0.39222	0.654688	0.916768	1.17846	1.44039	1.7021	1.96384	2.2256	2.48743	2.74921	3.01101	3.27288	3.53464	3.79656	4.05824	4.32014	4.58195	4.84382	5.10565	5.36753	5.62943	5.8913	6.15317	6.41506	6.67696	6.93884	7.2007	7.46254	7.7244	7.98624	8.24809	8.50992	8.77177	9.03361	9.29546	9.55732	9.81915	10.0811	10.343	10.6048	10.8667	11.1285	11.3904	11.6522	11.9141	12.1759	12.4378	12.6996
ybar_j (Cocktail 6)	0.0678849	0.0621146	0.0614458	0.0619953	0.0626596	0.063228	0.0637121	0.063868	0.0637675	0.0635064	0.0631175	0.0625635	0.061988	0.0613329	0.0606617	0.05988	0.0589494	0.0580453	0.0571547	0.0563049	0.0554874	0.0547914	0.0541919	0.05366	0.0532123	0.0528752	0.0526484	0.0525029	0.052379	0.0522576	0.0521457	0.0520315	0.0519142	0.0517912	0.0516647	0.0515409	0.0514311	0.0513114	0.0511859	0.0510753	0.0509795	0.0508987	0.0508161	0.050748	0.0507049	0.0506619	0.0506173	0.0505808	0.0505491
A_j (Cocktail 6)	0.0354877	0.0325291	0.0321771	0.0324678	0.0328126	0.0331136	0.0333639	0.0334455	0.0333964	0.0332561	0.0330559	0.0327622	0.0324643	0.0321176	0.0317696	0.0313564	0.0308726	0.0303957	0.0299295	0.0294876	0.0290564	0.0286952	0.0283782	0.0281028	0.0278654	0.0276918	0.0275702	0.027494	0.027432	0.0273655	0.0273099	0.0272471	0.0271857	0.0271242	0.0270551	0.0269931	0.0269328	0.0268729	0.0268157	0.0267493	0.0266963	0.0266539	0.0266135	0.026575	0.0265553	0.0265328	0.0265066	0.0264875	0.0264737
xbar_j*A_j	0.00453435	0.0127586	0.0210659	0.0297654	0.0386684	0.0476965	0.0567885	0.0656818	0.0743271	0.0827222	0.0908774	0.098647	0.106252	0.113524	0.120615	0.127252	0.133374	0.139271	0.144973	0.150553	0.155961	0.161537	0.167185	0.172921	0.178758	0.184897	0.191305	0.197976	0.204713	0.211382	0.218103	0.224737	0.231348	0.237927	0.244405	0.250914	0.257405	0.263869	0.270331	0.276667	0.283109	0.289639	0.296169	0.302699	0.309428	0.316114	0.322742	0.329445	0.336206
ybar_j*A_j	0.00240908	0.00202053	0.00197714	0.00201285	0.00205603	0.0020937	0.00212568	0.0021361	0.00212961	0.00211197	0.0020864	0.00204971	0.0020124	0.00196986	0.0019272	0.00187762	0.00181992	0.00176433	0.00171061	0.0016603	0.00161227	0.00157225	0.00153787	0.00150799	0.00148278	0.00146421	0.00145153	0.00144352	0.00143686	0.00143006	0.00142409	0.00141771	0.00141132	0.00140479	0.00139779	0.00139125	0.00138518	0.00137889	0.00137258	0.00136623	0.00136096	0.00135665	0.0013524	0.00134863	0.00134648	0.0013442	0.00134169	0.00133976	0.00133822
SUM xbar_j*A_j	1447.61
SUM ybar_j*A_j	3.61804
SUM A_j (Cocktail 6)	24.0219
xbar_i (Cocktail 6)	60.2621
ybar_i (Cocktail 6)	0.150614
CI_i (Cocktail 6)	0.336419
xbar_j (Bacterium B)	0.130898	0.392915	0.654776	0.916658	1.1786	1.44048	1.7023	1.96422	2.22603	2.48812	2.75006	3.01192	3.27408	3.53559	3.79777	4.05943	4.32177	4.58289	4.84537	5.10716	5.36889	5.63067	5.89248	6.15445	6.41609	6.67808	6.93983	7.20179	7.46355	7.72544	7.98718	8.24919	8.51088	8.77266	9.03454	9.29632	9.55807	9.81983	10.0819	10.3436	10.6055	10.8672	11.1292	11.3908	11.6527	11.9146	12.1764	12.4382	12.7
ybar_j (Bacterium B)	0.0523021	0.0524606	0.0528419	0.0532858	0.0538904	0.0546635	0.055455	0.0563306	0.0572825	0.0585348	0.0602737	0.0622158	0.0647115	0.0672345	0.0698831	0.0728565	0.0765418	0.0798923	0.0833262	0.0880421	0.0926599	0.0970998	0.101514	0.106355	0.111181	0.116087	0.121314	0.126899	0.132813	0.13887	0.144989	0.151611	0.158548	0.16501	0.171638	0.178391	0.184691	0.190417	0.196608	0.202634	0.208494	0.214394	0.220196	0.225668	0.230408	0.235275	0.240219	0.24507	0.249489
A_j (Bacterium B)	0.0273889	0.0274747	0.0276714	0.0279068	0.0282202	0.028628	0.0290395	0.0294977	0.0299995	0.0306509	0.0315641	0.0325775	0.0338848	0.0352057	0.0365929	0.038148	0.0400746	0.0418344	0.0436236	0.0460985	0.0485134	0.0508447	0.0531511	0.0556891	0.0582143	0.0607867	0.0635186	0.0664402	0.0695459	0.0727089	0.0759234	0.079378	0.0830143	0.0864087	0.0898688	0.0934168	0.0967081	0.0997189	0.10299	0.106118	0.109173	0.112265	0.115314	0.118171	0.120666	0.123214	0.12579	0.128331	0.13066
xbar_j*A_j	0.00358513	0.0107952	0.0181186	0.025581	0.0332602	0.0412381	0.0494339	0.0579399	0.0667797	0.076263	0.0868031	0.098121	0.110941	0.124473	0.138971	0.154859	0.173193	0.191723	0.211372	0.235432	0.260463	0.28629	0.313192	0.342736	0.373508	0.405938	0.440808	0.478489	0.519059	0.561708	0.606414	0.654805	0.706524	0.758034	0.811924	0.868433	0.924343	0.979223	1.03833	1.09764	1.15783	1.22001	1.28335	1.34606	1.40608	1.46804	1.53167	1.59621	1.65938
ybar_j*A_j	0.00143249	0.00144134	0.00146221	0.00148703	0.0015208	0.00156491	0.00161039	0.00166162	0.00171844	0.00179414	0.00190248	0.00202684	0.00219274	0.00236704	0.00255723	0.00277933	0.00306738	0.00334225	0.00363499	0.00405861	0.00449524	0.00493701	0.00539559	0.0059228	0.00647235	0.00705656	0.00770567	0.0084312	0.00923658	0.0100971	0.011008	0.0120346	0.0131617	0.0142583	0.0154249	0.0166647	0.0178611	0.0189882	0.0202486	0.0215031	0.0227618	0.024069	0.0253917	0.0266674	0.0278024	0.0289893	0.0302172	0.0314501	0.0325982
SUM xbar_j*A_j	2468.1
SUM ybar_j*A_j	14.016
SUM A_j (Bacterium B)	50.2905
xbar_ctrl (Bacterium B)	49.0769
ybar_ctrl (Bacterium B)	0.278701
CI_ctrl (Bacterium B)	0
***Colour codes and information***
Raw data= Time & OD points
A_j= Area under each trapzoidal strip
xbar_j= Coordinate x of the centroid of strip j
ybar_j= Coordinate y of the centroid of strip j
SUM A_j=Area under the whole curve
xbar= Coordinate x of the centroid of the whole curve
ybar= Coordinate y of the centroid of the whole curve
CI= Centroid index of the whole curve
[truncated: 320 more columns]

## Sheet: CI calculations (Fig 8a)
Time (h)	0	0.261833	0.523694	0.785528	1.04739	1.30922	1.57108	1.83292	2.09475	2.35661	2.61844	2.88031	3.14214	3.404	3.66583	3.92769	4.18953	4.45139	4.71322	4.97506	5.23692	5.49875	5.76061	6.02244	6.28431	6.54614	6.808	7.06983	7.33167	7.59353	7.85536	8.11722	8.37906	8.64089	8.90275	9.16458	9.42644	9.68828	9.95014	10.2121	10.4739	10.7358	10.9976	11.2595	11.5213	11.7832	12.045	12.3069	12.5687
Cocktail 1 (OD)	0.1661	0.1231	0.0996	0.099	0.0992	0.0982	0.0986	0.10035	0.09945	0.0998	0.09885	0.1015	0.1127	0.10045	0.10255	0.1034	0.10295	0.10375	0.1053	0.1051	0.1057	0.10775	0.10365	0.1023	0.10135	0.09765	0.09765	0.0964	0.09455	0.094	0.0942	0.09325	0.0932	0.0931	0.09275	0.0928	0.09255	0.09265	0.09245	0.09225	0.09235	0.0926	0.0923	0.0919	0.09215	0.0922	0.0919	0.09185	0.09195
Cocktail 2 (OD)	0.18485	0.13317	0.119967	0.118432	0.117865	0.118415	0.118535	0.119098	0.11939	0.119615	0.119393	0.119082	0.118013	0.117078	0.115843	0.114262	0.11296	0.11112	0.109558	0.107745	0.106468	0.105152	0.10425	0.103608	0.103165	0.10269	0.102317	0.102025	0.101725	0.101482	0.101262	0.101057	0.100953	0.100703	0.10054	0.100443	0.10036	0.100282	0.100185	0.100128	0.0999983	0.0999017	0.0997367	0.0996467	0.0995517	0.099405	0.0992967	0.099215	0.0991433
Cocktail 3 (OD)	0.1612	0.10896	0.10239	0.09891	0.09878	0.0984	0.09842	0.09943	0.09852	0.09936	0.09955	0.10047	0.10149	0.103	0.10265	0.10648	0.10628	0.10793	0.10838	0.10583	0.10576	0.10499	0.10193	0.1001	0.09849	0.09731	0.09589	0.09515	0.09441	0.0942	0.09366	0.09353	0.09322	0.09319	0.09312	0.09296	0.09287	0.09268	0.09299	0.09255	0.09254	0.0928	0.09254	0.0924	0.09249	0.09239	0.09228	0.0923	0.0923
Cocktail 4 (OD)	0.16225	0.11333	0.10855	0.10869	0.10924	0.10917	0.10908	0.10903	0.11256	0.1104	0.11167	0.11283	0.11648	0.11401	0.11646	0.11423	0.11429	0.11101	0.11022	0.10762	0.10576	0.10397	0.10355	0.1017	0.09986	0.09876	0.09834	0.0977	0.09769	0.09739	0.09739	0.09719	0.09706	0.09674	0.09658	0.09649	0.09629	0.0961	0.09615	0.09583	0.09595	0.09604	0.09577	0.0957	0.09573	0.09567	0.09548	0.09547	0.09549
Cocktail 5 (OD)	0.1536	0.10095	0.10145	0.10065	0.101	0.09955	0.09985	0.10055	0.10095	0.1014	0.09935	0.1013	0.1034	0.1028	0.10265	0.1029	0.10255	0.105	0.10235	0.1026	0.10255	0.1008	0.10125	0.09915	0.09765	0.09655	0.09595	0.0952	0.0962	0.09485	0.0953	0.09495	0.0948	0.0944	0.0946	0.09455	0.09415	0.09415	0.0941	0.09385	0.0941	0.0941	0.094	0.094	0.09395	0.09365	0.09375	0.0938	0.0936
Cocktail 6 (OD)	0.14475	0.117955	0.11218	0.11189	0.11227	0.11227	0.11288	0.11324	0.11483	0.11543	0.115725	0.115525	0.116355	0.115935	0.115015	0.11408	0.112665	0.109835	0.10812	0.1067	0.10536	0.10407	0.103145	0.10203	0.101095	0.10055	0.10057	0.100335	0.10012	0.099905	0.099785	0.09927	0.099165	0.099095	0.099125	0.09898	0.0988	0.09863	0.098465	0.098295	0.09821	0.098155	0.098035	0.098	0.09787	0.097765	0.097695	0.097705	0.09756
Bacterium C (OD)	0.1043	0.1026	0.10225	0.1029	0.1032	0.10525	0.1044	0.10475	0.10635	0.10655	0.1122	0.11095	0.113	0.1272	0.1249	0.1354	0.14135	0.14245	0.151	0.16155	0.1676	0.17535	0.18235	0.1915	0.19795	0.2104	0.21535	0.22535	0.2361	0.247	0.25915	0.27005	0.2819	0.2947	0.30665	0.3188	0.3303	0.34215	0.3551	0.3684	0.38005	0.39185	0.4019	0.41265	0.4228	0.43225	0.442	0.45135	0.46195
xbar_j (Cocktail 1)	0.124428	0.388158	0.654479	0.916502	1.17808	1.44024	1.70238	1.96364	2.22576	2.48732	2.74995	3.0135	3.27056	3.53537	3.79694	4.05852	4.32063	4.58263	4.8441	5.10611	5.36825	5.62883	5.89124	6.15317	6.41441	6.67707	6.93864	7.20033	7.46247	7.72449	7.98607	8.24813	8.50995	8.77174	9.03368	9.29546	9.55738	9.81916	10.0811	10.343	10.6049	10.8666	11.1284	11.3904	11.6522	11.914	12.1759	12.4378	12.6996
ybar_j (Cocktail 1)	0.0728328	0.0558816	0.0496502	0.04955	0.0493504	0.0492001	0.0497388	0.0499503	0.0498126	0.0496629	0.0500904	0.0535988	0.0533462	0.0507518	0.0514878	0.0515876	0.0516753	0.0522635	0.0526	0.0527001	0.0533641	0.0528566	0.0514882	0.0509129	0.0497557	0.048825	0.0485132	0.047739	0.0471376	0.04705	0.0468629	0.0466125	0.046575	0.0464626	0.0463875	0.0463375	0.0463	0.046275	0.046175	0.04615	0.0462375	0.046225	0.0460501	0.0460125	0.0460875	0.046025	0.0459375	0.04595	0.045925
A_j (Cocktail 1)	0.0378611	0.0291582	0.026	0.0259504	0.025843	0.0257671	0.0260459	0.0261571	0.0260879	0.0260066	0.0262319	0.0280423	0.0279078	0.0265761	0.0269651	0.0270147	0.0270633	0.0273681	0.0275449	0.0276002	0.0279442	0.0276787	0.0269623	0.026664	0.0260524	0.0255707	0.0254044	0.0249985	0.024687	0.0246385	0.0245429	0.0244094	0.0243898	0.0243334	0.0242916	0.024268	0.0242458	0.0242352	0.0241906	0.0241698	0.024213	0.0242065	0.0241174	0.0240952	0.024137	0.0241043	0.0240559	0.0240625	0.0240519
xbar_j*A_j	0.00471099	0.011318	0.0170165	0.0237836	0.0304452	0.0371109	0.0443401	0.0513631	0.0580654	0.0646867	0.0721366	0.0845057	0.0912743	0.0939562	0.102385	0.109639	0.116931	0.125418	0.13343	0.140929	0.150011	0.155799	0.158841	0.164068	0.167111	0.170738	0.176272	0.179998	0.184226	0.19032	0.196002	0.201332	0.207556	0.213447	0.219442	0.225582	0.231726	0.23797	0.243867	0.249989	0.256777	0.263043	0.268389	0.274455	0.281251	0.287179	0.292903	0.299284	0.30545
ybar_j*A_j	0.00275753	0.00162941	0.00129091	0.00128584	0.00127536	0.00126774	0.00129549	0.00130656	0.00129951	0.00129156	0.00131397	0.00150304	0.00148878	0.00134878	0.00138838	0.00139362	0.00139851	0.00143035	0.00144886	0.00145453	0.00149122	0.001463	0.00138824	0.00135754	0.00129626	0.00124849	0.00123245	0.00119341	0.00116368	0.00115924	0.00115015	0.00113778	0.00113595	0.00113059	0.00112683	0.00112452	0.00112258	0.00112149	0.001117	0.00111544	0.00111955	0.00111895	0.00111061	0.00110868	0.00111242	0.0011094	0.00110507	0.00110567	0.00110459
SUM xbar_j*A_j	1963.91
SUM ybar_j*A_j	6.70238
SUM A_j (Cocktail 1)	31.3965
xbar_i (Cocktail 1)	62.5519
ybar_i (Cocktail 1)	0.213475
CI_i (Cocktail 1)	0.00914892
xbar_j (Cocktail 2)	0.123825	0.390487	0.65433	0.916354	1.17841	1.44017	1.7021	1.96389	2.22572	2.48749	2.74932	3.01103	3.2729	3.53469	3.79646	4.05836	4.3201	4.582	4.84377	5.10573	5.36756	5.62949	5.89139	6.15328	6.41512	6.67699	6.93885	7.20069	7.46254	7.7244	7.98625	8.24812	8.50992	8.77178	9.03365	9.2955	9.55734	9.81919	10.0811	10.343	10.6048	10.8667	11.1285	11.3904	11.6522	11.9141	12.1759	12.4378	12.6996
ybar_j (Cocktail 2)	0.0802049	0.0633416	0.0596004	0.0590743	0.0590701	0.0592375	0.0594084	0.0596221	0.0597513	0.0597521	0.0596188	0.0592742	0.0587732	0.058231	0.0575272	0.056806	0.0560213	0.0551705	0.0543271	0.053554	0.0529057	0.0523507	0.0519647	0.0516934	0.0514638	0.0512517	0.0510855	0.0509375	0.0508017	0.0506859	0.0505796	0.0505025	0.0504142	0.0503108	0.0502458	0.0502008	0.0501604	0.0501167	0.0500783	0.0500317	0.049975	0.0499096	0.0498458	0.0497996	0.0497392	0.0496754	0.0496279	0.0495896	0.0495413
A_j (Cocktail 2)	0.0416341	0.0331433	0.0312103	0.0309385	0.030933	0.031024	0.0311102	0.0312221	0.0312931	0.0312902	0.0312237	0.0310397	0.0307807	0.0304933	0.0301278	0.0297471	0.0293389	0.0288905	0.0284486	0.0280471	0.0277046	0.0274171	0.0272121	0.0270729	0.0269499	0.0268416	0.0267517	0.0266743	0.026606	0.0265425	0.0264897	0.0264465	0.0264002	0.0263489	0.0263121	0.0262913	0.0262673	0.0262472	0.0262355	0.0262027	0.0261702	0.026136	0.0261054	0.0260784	0.0260495	0.0260161	0.0259885	0.0259684	0.0259459
xbar_j*A_j	0.00515535	0.0129421	0.0204218	0.0283506	0.0364517	0.04468	0.0529527	0.0613167	0.0696496	0.0778339	0.0858438	0.0934613	0.100742	0.107784	0.114379	0.120724	0.126747	0.132376	0.137799	0.143201	0.148706	0.154344	0.160317	0.166587	0.172887	0.179221	0.185626	0.192073	0.198548	0.205025	0.211553	0.218134	0.224664	0.231127	0.237694	0.244391	0.251046	0.257726	0.264482	0.271014	0.277531	0.284011	0.290514	0.297042	0.303534	0.309958	0.316434	0.322989	0.329502
ybar_j*A_j	0.00333926	0.00209935	0.00186015	0.00182767	0.00182722	0.00183778	0.00184821	0.00186153	0.0018698	0.00186965	0.00186152	0.00183985	0.00180908	0.00177566	0.00173317	0.00168982	0.0016436	0.0015939	0.00154553	0.00150203	0.00146573	0.0014353	0.00141407	0.00139949	0.00138694	0.00137568	0.00136662	0.00135872	0.00135163	0.00134533	0.00133984	0.00133561	0.00133095	0.00132564	0.00132207	0.00131984	0.00131758	0.00131542	0.00131383	0.00131096	0.00130786	0.00130444	0.00130124	0.00129869	0.00129568	0.00129236	0.00128975	0.00128776	0.00128539
SUM xbar_j*A_j	1726.69
SUM ybar_j*A_j	5.16612
SUM A_j (Cocktail 2)	27.5314
xbar_i (Cocktail 2)	62.7172
ybar_i (Cocktail 2)	0.187645
CI_i (Cocktail 2)	0.126738
xbar_j (Cocktail 3)	0.122478	0.391407	0.653857	0.91643	1.17822	1.44016	1.70222	1.96363	2.22587	2.48757	2.74958	3.01144	3.27339	3.53484	3.79756	4.05857	4.32079	4.5824	4.84362	5.10597	5.36767	5.62904	5.89113	6.15302	6.41496	6.67675	6.93875	7.20058	7.46255	7.72432	7.98626	8.24807	8.50997	8.7718	9.03363	9.29549	9.55732	9.81928	10.081	10.343	10.6049	10.8666	11.1285	11.3904	11.6522	11.9141	12.1759	12.4378	12.6996
ybar_j (Cocktail 3)	0.0683818	0.0528545	0.05033	0.0494225	0.0492951	0.049205	0.0494629	0.0494878	0.0494703	0.0497275	0.0500054	0.0504904	0.0511234	0.0514125	0.0522883	0.05319	0.0535536	0.0540776	0.053555	0.0528975	0.0526877	0.0517338	0.0505089	0.0496486	0.0489506	0.0483009	0.0477602	0.0473902	0.0471525	0.0469651	0.0467975	0.0466875	0.0466025	0.0465775	0.04652	0.0464575	0.0463875	0.0464175	0.0463851	0.0462725	0.046335	0.046335	0.046235	0.0462225	0.04622	0.0461675	0.046145	0.04615	0.046125
A_j (Cocktail 3)	0.0353684	0.0276722	0.0263535	0.0258837	0.0258141	0.0257698	0.0259019	0.025915	0.0259085	0.0260406	0.0261887	0.0264399	0.026774	0.026923	0.0273815	0.0278538	0.0280466	0.0283186	0.0280437	0.0277036	0.0275907	0.0270922	0.0264491	0.0260015	0.0256335	0.0252958	0.0250103	0.0248166	0.0246948	0.024594	0.0245089	0.0244487	0.0244042	0.0243937	0.024361	0.0243308	0.0242916	0.0243099	0.0243006	0.0242339	0.0242641	0.0242641	0.0242143	0.0242052	0.0242064	0.0241789	0.0241646	0.0241672	0.0241567
xbar_j*A_j	0.00433187	0.0108311	0.0172314	0.0237206	0.0304148	0.0371125	0.0440907	0.0508875	0.0576689	0.0647779	0.0720079	0.0796223	0.0876418	0.0951686	0.103983	0.113047	0.121184	0.129767	0.135833	0.141454	0.148098	0.152503	0.155815	0.159988	0.164438	0.168894	0.17354	0.178694	0.184286	0.189972	0.195734	0.201654	0.207679	0.213976	0.220068	0.226167	0.232162	0.238706	0.244974	0.250652	0.257319	0.263669	0.269469	0.275707	0.282059	0.28807	0.294227	0.300586	0.30678
ybar_j*A_j	0.00241856	0.0014626	0.00132637	0.00127924	0.00127251	0.001268	0.00128118	0.00128248	0.0012817	0.00129494	0.00130958	0.00133496	0.00136878	0.00138418	0.00143173	0.00148155	0.001502	0.0015314	0.00150188	0.00146545	0.00145369	0.00140158	0.00133591	0.00129094	0.00125477	0.00122181	0.0011945	0.00117606	0.00116442	0.00115506	0.00114695	0.00114145	0.0011373	0.0011362	0.00113327	0.00113035	0.00112683	0.0011284	0.00112718	0.00112136	0.00112428	0.00112428	0.00111955	0.00111882	0.00111882	0.00111628	0.00111508	0.00111532	0.00111423
SUM xbar_j*A_j	1271
SUM ybar_j*A_j	2.83572
SUM A_j (Cocktail 3)	20.0643
xbar_i (Cocktail 3)	63.3466
ybar_i (Cocktail 3)	0.141332
CI_i (Cocktail 3)	0.33567
xbar_j (Cocktail 4)	0.12317	0.391824	0.654639	0.916568	1.17829	1.44013	1.70199	1.96453	2.22526	2.48778	2.7496	3.01192	3.2726	3.53538	3.79634	4.05862	4.31982	4.58215	4.84362	5.10561	5.36746	5.62959	5.89113	6.15298	6.41498	6.67698	6.93877	7.20075	7.46253	7.72444	7.98625	8.24811	8.5099	8.77178	9.03365	9.29547	9.55732	9.81922	10.081	10.343	10.6049	10.8666	11.1285	11.3904	11.6522	11.9141	12.1759	12.4378	12.6996
ybar_j (Cocktail 4)	0.0696187	0.0554786	0.05431	0.0544826	0.0546025	0.0545625	0.0545275	0.0554022	0.0557417	0.0555181	0.0561255	0.0573323	0.0576247	0.0576197	0.0576743	0.05713	0.056329	0.0553077	0.0544626	0.0533464	0.0524338	0.0518801	0.0513139	0.0503914	0.0496555	0.0492751	0.0490102	0.0488475	0.04877	0.048695	0.048645	0.0485625	0.04845	0.04833	0.0482675	0.048195	0.0480975	0.0480625	0.047995	0.047945	0.0479975	0.0479525	0.0478675	0.0478575	0.04785	0.0477875	0.0477375	0.04774	0.0477125
A_j (Cocktail 4)	0.036078	0.0290509	0.0284403	0.0285337	0.0285935	0.0285756	0.0285542	0.0290098	0.0291923	0.0290727	0.0293939	0.0300205	0.0301782	0.0301724	0.0302044	0.0299171	0.0294987	0.0289627	0.0285189	0.027938	0.0274572	0.0271707	0.0268706	0.0263904	0.0260027	0.0258064	0.0256649	0.0255798	0.0255419	0.0254999	0.0254765	0.0254306	0.0253717	0.0253115	0.0252761	0.0252408	0.0251871	0.0251714	0.025144	0.0251099	0.0251347	0.0251111	0.0250693	0.0250614	0.0250601	0.0250274	0.0249985	0.0249998	0.0249881
xbar_j*A_j	0.00444373	0.0113828	0.0186182	0.0261531	0.0336915	0.0411527	0.048599	0.0569906	0.0649603	0.0723263	0.0808215	0.0904193	0.0987612	0.106671	0.114666	0.121422	0.127429	0.132711	0.138135	0.14264	0.147375	0.15296	0.158299	0.162379	0.166807	0.172309	0.178083	0.184194	0.190607	0.196973	0.203461	0.209754	0.21591	0.222027	0.228335	0.234625	0.240721	0.247164	0.253478	0.259712	0.26655	0.272873	0.278984	0.285459	0.292006	0.298178	0.304381	0.310943	0.317339
ybar_j*A_j	0.0025117	0.0016117	0.00154459	0.00155459	0.00156128	0.00155916	0.00155699	0.00160721	0.00162723	0.00161406	0.00164975	0.00172115	0.00173901	0.00173852	0.00174202	0.00170916	0.00166163	0.00160186	0.00155321	0.00149039	0.00143968	0.00140962	0.00137884	0.00132985	0.00129118	0.00127161	0.00125784	0.00124951	0.00124568	0.00124172	0.0012393	0.00123497	0.00122926	0.0012233	0.00122001	0.00121648	0.00121143	0.0012098	0.00120679	0.00120389	0.0012064	0.00120414	0.0012	0.00119937	0.00119913	0.001196	0.00119337	0.00119349	0.00119224
SUM xbar_j*A_j	1419.87
SUM ybar_j*A_j	3.6311
SUM A_j (Cocktail 4)	21.7425
xbar_i (Cocktail 4)	65.304
ybar_i (Cocktail 4)	0.167005
CI_i (Cocktail 4)	0.190738
xbar_j (Cocktail 5)	0.121891	0.392872	0.654438	0.916534	1.17799	1.44022	1.70215	1.96392	2.22578	2.48708	2.7498	3.01167	3.27294	3.53488	3.79682	4.05854	4.32097	4.58175	4.84419	5.10598	5.36746	5.62978	5.89107	6.15304	6.41498	6.67693	6.93875	7.20098	7.46229	7.72455	7.98621	8.2481	8.50988	8.77187	9.03366	9.29542	9.55736	9.8192	10.0811	10.3431	10.6049	10.8667	11.1285	11.3904	11.6522	11.9141	12.176	12.4377	12.6996
ybar_j (Cocktail 5)	0.064545	0.0506001	0.0505253	0.0504125	0.0501384	0.04985	0.0501002	0.0503751	0.0505876	0.0501892	0.0501641	0.0511768	0.0515501	0.0513625	0.0513875	0.0513625	0.0518899	0.0518403	0.0512375	0.0512875	0.0508388	0.0505126	0.0501018	0.049201	0.0485505	0.0481252	0.0477877	0.0478504	0.0477633	0.0475376	0.0475626	0.0474375	0.0473001	0.04725	0.0472875	0.0471751	0.047075	0.0470625	0.0469875	0.0469875	0.04705	0.047025	0.047	0.0469875	0.0469	0.04685	0.0468875	0.04685	0.0468125
A_j (Cocktail 5)	0.0333248	0.0265003	0.0264583	0.0264021	0.0262553	0.0261076	0.0262357	0.0263797	0.0264938	0.0262815	0.0262712	0.0267986	0.0269979	0.0268968	0.0269128	0.0268968	0.0271746	0.0271456	0.0268314	0.0268604	0.0266219	0.0264545	0.0262357	0.0257671	0.025424	0.0252041	0.0250247	0.0250574	0.0250143	0.0248938	0.0249095	0.0248414	0.0247694	0.0247459	0.0247629	0.0247066	0.0246516	0.0246477	0.0246162	0.0246084	0.0246385	0.0246254	0.0246149	0.0246058	0.0245626	0.0245364	0.0245534	0.0245338	0.0245167
xbar_j*A_j	0.00406198	0.0104112	0.0173153	0.0241985	0.0309285	0.0376006	0.0446572	0.0518076	0.0589693	0.0653643	0.0722406	0.0807087	0.0883625	0.0950772	0.102183	0.109162	0.117421	0.124374	0.129976	0.137149	0.142892	0.148933	0.154556	0.158546	0.163094	0.168286	0.17364	0.180438	0.186664	0.192293	0.198933	0.204895	0.210785	0.217067	0.223699	0.229658	0.235604	0.24202	0.248158	0.254526	0.261288	0.267596	0.273928	0.280269	0.286207	0.292329	0.298961	0.305145	0.311354
ybar_j*A_j	0.00215095	0.00134092	0.00133681	0.001331	0.0013164	0.00130146	0.00131441	0.00132888	0.00134026	0.00131905	0.00131787	0.00137147	0.00139174	0.00138149	0.00138298	0.00138149	0.00141009	0.00140724	0.00137477	0.0013776	0.00135342	0.00133629	0.00131446	0.00126777	0.00123435	0.00121295	0.00119587	0.00119901	0.00119476	0.00118339	0.00118476	0.00117842	0.0011716	0.00116924	0.00117098	0.00116554	0.00116047	0.00115998	0.00115666	0.00115629	0.00115924	0.00115801	0.0011569	0.00115616	0.00115199	0.00114953	0.00115125	0.00114941	0.00114769
SUM xbar_j*A_j	1375.2
SUM ybar_j*A_j	3.27307
SUM A_j (Cocktail 5)	21.8324
xbar_i (Cocktail 5)	62.9888
ybar_i (Cocktail 5)	0.149918
CI_i (Cocktail 5)	0.299291
xbar_j (Cocktail 6)	0.126466	0.391669	0.654555	0.916532	1.17831	1.44027	1.70207	1.96414	2.22579	2.48758	2.74934	3.01138	3.27299	3.53474	3.79659	4.05834	4.3199	4.58196	4.84385	5.10571	5.36756	5.62949	5.89129	6.15317	6.4151	6.67707	6.93887	7.2007	7.46255	7.72442	7.98618	8.24812	8.50996	8.77183	9.03363	9.29547	9.55732	9.81917	10.0811	10.343	10.6048	10.8667	11.1285	11.3904	11.6522	11.9141	12.1759	12.4377	12.6996
ybar_j (Cocktail 6)	0.065904	0.0575458	0.0560175	0.0560401	0.056135	0.0562876	0.05653	0.0570184	0.0575651	0.0577888	0.0578125	0.0579702	0.0580726	0.0577378	0.0572741	0.056687	0.055628	0.0544899	0.0537058	0.0530157	0.0523582	0.0518041	0.0512943	0.0507816	0.0504114	0.05028	0.0502263	0.0501138	0.0500063	0.0499225	0.0497639	0.0496088	0.049565	0.049555	0.0495263	0.049445	0.0493575	0.0492738	0.04919	0.0491263	0.0490913	0.0490475	0.0490088	0.0489675	0.0489088	0.048865	0.04885	0.0488163	0.04878
A_j (Cocktail 6)	0.0343925	0.0301317	0.0293345	0.0293494	0.029396	0.029479	0.0296029	0.0298582	0.0301481	0.030262	0.0302777	0.030357	0.0304139	0.0302352	0.0299955	0.0296847	0.029132	0.0285339	0.0281235	0.0277651	0.0274179	0.0271308	0.0268608	0.0265953	0.0263987	0.0263328	0.0263018	0.0262429	0.0261894	0.0261427	0.0260624	0.0259784	0.0259555	0.0259531	0.0259352	0.0258954	0.0258469	0.0258058	0.0257701	0.0257285	0.0257075	0.0256845	0.025667	0.0256426	0.0256146	0.0255917	0.0255811	0.0255634	0.0255472
xbar_j*A_j	0.00434947	0.0118016	0.019201	0.0268997	0.0346375	0.0424578	0.0503862	0.0586455	0.0671034	0.0752794	0.0832436	0.0914163	0.0995443	0.106874	0.113881	0.120471	0.125848	0.130741	0.136226	0.141761	0.147167	0.152732	0.158245	0.163645	0.16935	0.175826	0.182505	0.188967	0.19544	0.201938	0.208139	0.214273	0.220881	0.227656	0.23429	0.24071	0.247027	0.253391	0.25979	0.26611	0.272624	0.279105	0.285636	0.292079	0.298467	0.304901	0.311474	0.317952	0.324439
ybar_j*A_j	0.0022666	0.00173395	0.00164325	0.00164474	0.00165015	0.0016593	0.00167345	0.00170247	0.00173548	0.00174881	0.00175043	0.0017598	0.00176621	0.00174571	0.00171797	0.00168274	0.00162056	0.00155481	0.0015104	0.00147199	0.00143555	0.00140549	0.00137781	0.00135055	0.00133079	0.00132401	0.00132104	0.00131513	0.00130963	0.00130511	0.00129696	0.00128876	0.00128649	0.0012861	0.00128448	0.0012804	0.00127574	0.00127155	0.00126763	0.00126395	0.00126201	0.00125976	0.00125791	0.00125566	0.00125278	0.00125054	0.00124964	0.00124791	0.00124619
SUM xbar_j*A_j	1965.25
SUM ybar_j*A_j	6.76212
SUM A_j (Cocktail 6)	31.0753
xbar_i (Cocktail 6)	63.2415
ybar_i (Cocktail 6)	0.217604
CI_i (Cocktail 6)	-0.0211527
xbar_j (Bacterium C)	0.130558	0.392689	0.654749	0.916522	1.17873	1.43998	1.70207	1.96416	2.22572	2.48865	2.74913	3.01162	3.27565	3.53452	3.79852	4.05955	4.32063	4.58358	4.84561	5.10679	5.36882	5.63053	5.8926	6.1541	6.41655	6.67758	6.93991	7.20177	7.46358	7.72549	7.98719	8.24908	8.51094	8.77269	9.03451	9.29629	9.55813	9.82002	10.0819	10.3437	10.6055	10.8672	11.1291	11.3909	11.6527	11.9146	12.1764	12.4383	12.7
ybar_j (Bacterium C)	0.0517262	0.0512125	0.0512877	0.051525	0.0521142	0.0524128	0.0522875	0.052776	0.053225	0.0546997	0.0557881	0.0559891	0.06012	0.0630267	0.0651103	0.0691982	0.0709504	0.0733833	0.0781672	0.0822968	0.0857521	0.0894364	0.0934812	0.0973714	0.102119	0.106442	0.110194	0.115383	0.120795	0.126562	0.132319	0.138009	0.144174	0.150357	0.156382	0.162292	0.16813	0.174333	0.180895	0.187128	0.19299	0.198448	0.203649	0.208873	0.213771	0.218572	0.223346	0.228335	0.233194
A_j (Bacterium C)	0.0270867	0.0268211	0.0268576	0.0269848	0.0272896	0.0274496	0.0273812	0.0276365	0.0278751	0.028638	0.0292172	0.0293188	0.0314495	0.0330041	0.0340812	0.0362312	0.0371581	0.0384175	0.040918	0.0430958	0.0448979	0.0468339	0.0489432	0.0509909	0.0534598	0.0557437	0.057695	0.0604115	0.0632526	0.0662635	0.0692884	0.0722595	0.0754866	0.0787351	0.0818818	0.084987	0.0880349	0.0912913	0.0947584	0.097995	0.101055	0.103915	0.106649	0.109374	0.111952	0.114466	0.116954	0.119566	0.122125
xbar_j*A_j	0.00353638	0.0105324	0.017585	0.0247321	0.0321672	0.0395267	0.0466048	0.0542826	0.0620422	0.0712702	0.0803218	0.0882971	0.103018	0.116654	0.129458	0.147082	0.160546	0.17609	0.198273	0.220081	0.241049	0.2637	0.288402	0.313803	0.343028	0.372233	0.400398	0.435069	0.472091	0.511918	0.55342	0.596074	0.642462	0.690718	0.739763	0.790064	0.841449	0.896483	0.955346	1.01363	1.07174	1.12927	1.18691	1.24587	1.30455	1.36382	1.42408	1.4872	1.551
ybar_j*A_j	0.00140109	0.00137358	0.00137746	0.00139039	0.00142217	0.00143871	0.0014317	0.00145854	0.00148365	0.00156649	0.00162997	0.00164153	0.00189074	0.00208014	0.00221904	0.00250713	0.00263638	0.0028192	0.00319844	0.00354664	0.00385009	0.00418865	0.00457527	0.00496506	0.00545927	0.00593349	0.00635763	0.00697048	0.00764062	0.00838642	0.00916816	0.00997243	0.0108832	0.0118384	0.0128049	0.0137927	0.0148013	0.015915	0.0171414	0.0183376	0.0195025	0.0206218	0.0217191	0.0228453	0.0239321	0.025019	0.0261213	0.0273012	0.028479
SUM xbar_j*A_j	2413.96
SUM ybar_j*A_j	13.56
SUM A_j (Bacterium C)	49.2839
xbar_ctrl (Bacterium C)	48.9806
ybar_ctrl (Bacterium C)	0.275141
CI_ctrl (Bacterium C)	0
***Colour codes and information***
Raw data= Time & OD points
A_j= Area under each trapzoidal strip
xbar_j= Coordinate x of the centroid of strip j
ybar_j= Coordinate y of the centroid of strip j
SUM A_j=Area under the whole curve
xbar= Coordinate x of the centroid of the whole curve
ybar= Coordinate y of the centroid of the whole curve
CI= Centroid index of the whole curve
[truncated: 320 more columns]

## Sheet: CI calculations (Fig 8b)
Time (h)	0	0.261833	0.523694	0.785528	1.04739	1.30922	1.57108	1.83292	2.09475	2.35661	2.61844	2.88031	3.14214	3.404	3.66583	3.92769	4.18953	4.45139	4.71322	4.97506	5.23692	5.49875	5.76061	6.02244	6.28431	6.54614	6.808	7.06983	7.33167	7.59353	7.85536	8.11722	8.37906	8.64089	8.90275	9.16458	9.42644	9.68828	9.95014	10.2121	10.4739	10.7358	10.9976	11.2595	11.5213	11.7832	12.045	12.3069	12.5687
Cocktail 1 (OD)	0.09905	0.098686	0.097686	0.098954	0.098234	0.099602	0.098768	0.101602	0.098932	0.102588	0.101252	0.104624	0.105094	0.099736	0.112178	0.105744	0.106676	0.106098	0.106982	0.108412	0.109522	0.111784	0.114314	0.116724	0.117402	0.121494	0.121256	0.123484	0.12668	0.131498	0.137732	0.139638	0.143438	0.146978	0.151922	0.156726	0.160068	0.162916	0.165656	0.16723	0.168272	0.169158	0.168474	0.168456	0.167762	0.167356	0.166688	0.165558	0.162986
Cocktail 2 (OD)	0.11265	0.113595	0.110971	0.111254	0.11187	0.11286	0.111731	0.112661	0.112231	0.112879	0.113677	0.116581	0.116	0.116891	0.125808	0.124983	0.127745	0.127815	0.134251	0.137576	0.136675	0.140343	0.144811	0.147708	0.151425	0.158073	0.159185	0.161695	0.161925	0.164704	0.164068	0.163337	0.16194	0.159263	0.156466	0.153004	0.147916	0.143996	0.140083	0.136771	0.13328	0.13046	0.127242	0.125291	0.123043	0.120976	0.119983	0.119245	0.117707
Cocktail 3 (OD)	0.09815	0.0974067	0.0970067	0.0972167	0.0982133	0.0976933	0.0982433	0.0984433	0.0994	0.0999433	0.0979733	0.0998033	0.100223	0.101237	0.10166	0.109507	0.104523	0.104673	0.107627	0.1107	0.104867	0.109817	0.114043	0.113303	0.117987	0.119943	0.123863	0.129327	0.130353	0.134903	0.13804	0.141233	0.14397	0.146077	0.150263	0.154927	0.157153	0.159893	0.161757	0.16342	0.164427	0.16513	0.164737	0.164643	0.163017	0.16131	0.159797	0.15741	0.154323
Cocktail 4 (OD)	0.1059	0.10592	0.105822	0.106218	0.107879	0.107374	0.108311	0.109942	0.108658	0.109624	0.119595	0.114527	0.121111	0.1157	0.127231	0.121088	0.124312	0.126945	0.131167	0.134354	0.142072	0.140037	0.150411	0.152052	0.157523	0.160939	0.163415	0.16417	0.164139	0.163565	0.161957	0.159933	0.155878	0.15263	0.150233	0.146687	0.14224	0.136737	0.132172	0.127983	0.124952	0.122802	0.119989	0.118667	0.116282	0.115878	0.115193	0.11452	0.114041
Cocktail 5 (OD)	0.10005	0.09925	0.0992	0.09945	0.09935	0.102	0.0987	0.0994	0.09895	0.09925	0.10095	0.10205	0.1016	0.0986	0.1013	0.10425	0.1053	0.1033	0.1083	0.1049	0.1067	0.11085	0.1126	0.115	0.11975	0.1209	0.12425	0.12415	0.13005	0.13205	0.1347	0.13735	0.1392	0.1416	0.14475	0.14635	0.1492	0.1511	0.15345	0.1549	0.1562	0.157	0.1554	0.15535	0.15375	0.1527	0.15215	0.14975	0.14725
Cocktail 6 (OD)	0.10735	0.108144	0.108441	0.109387	0.109489	0.109955	0.111272	0.111783	0.112333	0.113272	0.11499	0.118311	0.119916	0.121557	0.124891	0.12762	0.129881	0.131051	0.133641	0.137056	0.139283	0.142015	0.145722	0.149258	0.152476	0.155549	0.158103	0.159517	0.159766	0.159105	0.157639	0.155497	0.152754	0.149812	0.146537	0.143072	0.139477	0.135885	0.132495	0.129277	0.126441	0.123938	0.121907	0.120104	0.118529	0.117275	0.116304	0.115413	0.114648
Bacterium D (OD)	0.09685	0.09704	0.09622	0.09633	0.09643	0.09682	0.09773	0.10001	0.09725	0.10191	0.09868	0.09967	0.10201	0.1069	0.10802	0.1103	0.11122	0.11172	0.11919	0.11753	0.12359	0.12124	0.13956	0.1272	0.14085	0.14589	0.1481	0.14866	0.1537	0.16241	0.17017	0.17654	0.18536	0.19475	0.20309	0.21247	0.22138	0.22963	0.23813	0.24777	0.25641	0.26757	0.27615	0.28454	0.29489	0.30445	0.31347	0.32429	0.33327
xbar_j (Cocktail 1)	0.130836	0.392542	0.654893	0.916299	1.17861	1.43997	1.70262	1.96325	2.22647	2.48724	2.75009	3.01132	3.27193	3.53748	3.79548	4.0588	4.32034	4.58249	4.84443	5.10621	5.36828	5.63017	5.89198	6.1535	6.41597	6.67703	6.93931	7.20131	7.46341	7.72545	7.98659	8.24872	8.5105	8.77254	9.03435	9.29597	9.55775	9.81957	10.0813	10.3431	10.605	10.8666	11.1285	11.3903	11.6522	11.914	12.1758	12.4374	12.6994
ybar_j (Cocktail 1)	0.0494341	0.0490934	0.0491607	0.0492972	0.0494598	0.0495928	0.0500958	0.0501365	0.0503855	0.0509607	0.0514736	0.0524296	0.0512192	0.0530394	0.0544963	0.0531053	0.0531936	0.0532703	0.0538493	0.054484	0.0553284	0.0565269	0.0577616	0.0585317	0.0597298	0.0606875	0.0611867	0.0625444	0.064552	0.0673195	0.0693436	0.0707732	0.0726076	0.0747318	0.0771682	0.0792014	0.0807481	0.0821449	0.0832221	0.0838758	0.0843577	0.0844081	0.0842325	0.0840546	0.0837795	0.0835111	0.0830618	0.0821377	0.0810294
A_j (Cocktail 1)	0.0258869	0.0257111	0.0257435	0.0258179	0.0259	0.0259727	0.0262318	0.0262532	0.0263851	0.0266861	0.0269555	0.0274556	0.0268185	0.0277431	0.0285326	0.0278093	0.0278586	0.0278957	0.0281987	0.0285342	0.0289726	0.0296031	0.0302467	0.0306542	0.0312755	0.0317834	0.0320405	0.0327506	0.0338034	0.0352467	0.0363162	0.0370594	0.0380203	0.0391351	0.0404072	0.041478	0.042284	0.0430201	0.0435988	0.0439275	0.0441752	0.0442017	0.0441144	0.0440165	0.0438772	0.0437366	0.0434965	0.0430119	0.0424364
xbar_j*A_j	0.00338695	0.0100927	0.0168592	0.0236569	0.030526	0.0373999	0.0446627	0.0515417	0.0587458	0.0663747	0.0741299	0.0826775	0.0877482	0.0981405	0.108295	0.112873	0.120359	0.127832	0.136606	0.145702	0.155533	0.166671	0.178213	0.188631	0.200662	0.212219	0.222339	0.235847	0.252289	0.272297	0.290043	0.305693	0.323572	0.343315	0.365052	0.385579	0.40414	0.422439	0.439534	0.454348	0.468477	0.480322	0.490929	0.501362	0.511265	0.521078	0.529605	0.534958	0.538916
ybar_j*A_j	0.0012797	0.00126225	0.00126557	0.00127275	0.00128101	0.00128806	0.0013141	0.00131624	0.00132943	0.00135994	0.00138749	0.00143948	0.00137362	0.00147148	0.00155492	0.00147682	0.0014819	0.00148601	0.00151848	0.00155466	0.00160301	0.00167337	0.0017471	0.00179424	0.00186808	0.00192886	0.00196045	0.00204837	0.00218208	0.00237279	0.0025183	0.00262281	0.00276056	0.00292464	0.00311815	0.00328512	0.00341435	0.00353388	0.00362839	0.00368445	0.00372652	0.00373098	0.00371587	0.00369979	0.00367601	0.00365249	0.0036129	0.0035329	0.0034386
SUM xbar_j*A_j	1296.19
SUM ybar_j*A_j	2.92929
SUM A_j (Cocktail 1)	21.866
xbar_i (Cocktail 1)	59.2789
ybar_i (Cocktail 1)	0.133965
CI_i (Cocktail 1)	0.509076
xbar_j (Cocktail 2)	0.131099	0.392254	0.654667	0.916579	1.1785	1.43993	1.70218	1.96375	2.22581	2.48768	2.74993	3.01111	3.27324	3.53652	3.79662	4.05909	4.32047	4.58338	4.84467	5.10584	5.36841	5.63036	5.89196	6.15392	6.41616	6.67722	6.93926	7.20078	7.46297	7.72436	7.98619	8.24795	8.50961	8.77143	9.03318	9.29478	9.55678	9.81861	10.0806	10.3424	10.6044	10.8661	11.1282	11.39	11.6519	11.9139	12.1758	12.4375	12.6995
ybar_j (Cocktail 2)	0.0565616	0.0561441	0.0555563	0.0557811	0.0561829	0.0561482	0.0560983	0.0562231	0.0562777	0.0566392	0.0575676	0.0581454	0.058223	0.0607021	0.062698	0.0631845	0.06389	0.0655297	0.0679601	0.068563	0.0692585	0.0712943	0.0731321	0.0747871	0.0773864	0.0793148	0.0802216	0.080905	0.0816592	0.0821931	0.0818514	0.0813197	0.0803026	0.0789343	0.0773707	0.0752372	0.0729824	0.0710242	0.0692168	0.0675165	0.0659375	0.0644288	0.0631345	0.0620852	0.0610062	0.0602401	0.0598072	0.0592388	0.0587291
A_j (Cocktail 2)	0.0296192	0.0294026	0.029093	0.0292137	0.0294209	0.0294058	0.0293767	0.0294421	0.0294738	0.02966	0.0301478	0.0304487	0.0304925	0.0317733	0.0328362	0.0330863	0.0334606	0.0343088	0.0355867	0.0359078	0.0362663	0.0373354	0.0382956	0.0391657	0.0405184	0.0415388	0.0420085	0.0423673	0.0427657	0.0430417	0.0428673	0.0425842	0.0420508	0.0413386	0.0405148	0.0393996	0.0382161	0.0371946	0.0362602	0.0353579	0.034528	0.0337375	0.0330643	0.0325111	0.0319495	0.0315489	0.0313189	0.031021	0.0307577
xbar_j*A_j	0.00388305	0.0115333	0.0190462	0.0267767	0.0346725	0.0423424	0.0500044	0.0578169	0.0656029	0.0737845	0.0829042	0.0916846	0.0998093	0.112367	0.124667	0.1343	0.144566	0.15725	0.172406	0.18334	0.194692	0.210212	0.225636	0.241022	0.259973	0.277364	0.291508	0.305077	0.319159	0.33247	0.342347	0.351232	0.357836	0.362599	0.365977	0.366211	0.365223	0.365199	0.365524	0.365688	0.366148	0.366597	0.367946	0.370301	0.372272	0.375871	0.381333	0.385823	0.390608
ybar_j*A_j	0.00167531	0.00165078	0.0016163	0.00162958	0.00165295	0.00165108	0.00164798	0.00165533	0.00165872	0.00167992	0.00173554	0.00177045	0.00177537	0.00192871	0.00205876	0.00209054	0.0021378	0.00224824	0.00241848	0.00246195	0.00251175	0.0026618	0.00280064	0.00292909	0.00313558	0.00329464	0.00336999	0.00342772	0.00349222	0.00353773	0.00350875	0.00346293	0.00337679	0.00326303	0.00313466	0.00296432	0.00278911	0.00264172	0.00250981	0.00238724	0.00227669	0.00217367	0.0020875	0.00201846	0.00194912	0.00190051	0.0018731	0.00183765	0.00180637
SUM xbar_j*A_j	1900.43
SUM ybar_j*A_j	6.36134
SUM A_j (Cocktail 2)	29.9101
xbar_i (Cocktail 2)	63.5379
ybar_i (Cocktail 2)	0.212682
CI_i (Cocktail 2)	0.16462
xbar_j (Cocktail 3)	0.130751	0.392674	0.654658	0.916681	1.17819	1.44028	1.70204	1.96404	2.2258	2.48709	2.74978	3.01131	3.27329	3.53501	3.79839	4.0576	4.32049	4.58291	4.84475	5.10481	5.36884	5.6305	5.89139	6.15426	6.41558	6.67777	6.93986	7.20092	7.46335	7.72495	7.98679	8.24856	8.51029	8.77244	9.03433	9.29583	9.55774	9.81946	10.0813	10.3431	10.605	10.8666	11.1285	11.3902	11.652	11.9139	12.1756	12.4373	12.6994
ybar_j (Cocktail 3)	0.0488894	0.0486034	0.0485559	0.0488579	0.0489768	0.0489843	0.0491717	0.0494612	0.049836	0.0494808	0.0494456	0.0500067	0.0503654	0.0507242	0.052816	0.0535172	0.0522992	0.0530784	0.0545853	0.0539048	0.0536803	0.0559717	0.0568369	0.0578304	0.0594838	0.0609569	0.0633073	0.0649203	0.0663207	0.0682388	0.0698214	0.071303	0.0725129	0.0740899	0.0763034	0.0780213	0.0792636	0.0804134	0.0812949	0.0819619	0.0823893	0.0824667	0.082345	0.0819157	0.0810824	0.0802773	0.0793032	0.0779359	0.0767018
A_j (Cocktail 3)	0.0256016	0.0254546	0.0254271	0.0255878	0.0256474	0.0256541	0.0257496	0.025901	0.0261001	0.0259106	0.025895	0.0261868	0.0263773	0.0265626	0.0276482	0.0280201	0.0273902	0.0277936	0.0285826	0.0282243	0.0281056	0.0293101	0.0297635	0.0302829	0.031149	0.0319217	0.0331468	0.0339964	0.0347302	0.0357328	0.0365654	0.0373379	0.0379719	0.0388	0.0399545	0.0408608	0.0415067	0.0421138	0.0425891	0.0429251	0.0431445	0.043185	0.0431259	0.0428962	0.0424643	0.0420427	0.0415276	0.0408111	0.0401699
xbar_j*A_j	0.00334743	0.00999538	0.016646	0.0234558	0.0302176	0.036949	0.0438269	0.0508707	0.0580937	0.0644421	0.0712055	0.0788567	0.0863404	0.0938988	0.105018	0.113694	0.118339	0.127376	0.138476	0.144079	0.150895	0.165031	0.175348	0.186369	0.199839	0.213166	0.230034	0.244806	0.259204	0.276034	0.29204	0.307984	0.323152	0.34037	0.360962	0.379835	0.39671	0.413535	0.429355	0.443981	0.457545	0.469276	0.479928	0.488595	0.494794	0.500892	0.505625	0.507582	0.510133
ybar_j*A_j	0.00125165	0.00123718	0.00123463	0.00125016	0.00125613	0.00125665	0.00126615	0.00128109	0.00130073	0.00128208	0.00128039	0.00130952	0.0013285	0.00134737	0.00146026	0.00149956	0.00143249	0.00147524	0.00156019	0.00152142	0.00150872	0.00164054	0.00169166	0.00175127	0.00185286	0.00194585	0.00209843	0.00220706	0.00230333	0.00243837	0.00255305	0.0026623	0.00275346	0.00287469	0.00304866	0.00318801	0.00328997	0.00338651	0.00346228	0.00351823	0.00355464	0.00356133	0.0035512	0.00351387	0.00344311	0.00337507	0.00329327	0.00318065	0.0030811
SUM xbar_j*A_j	1409.53
SUM ybar_j*A_j	3.44304
SUM A_j (Cocktail 3)	23.3649
xbar_i (Cocktail 3)	60.3268
ybar_i (Cocktail 3)	0.14736
CI_i (Cocktail 3)	0.450446
xbar_j (Cocktail 4)	0.130921	0.392744	0.654693	0.916797	1.1782	1.44034	1.70233	1.96358	2.22587	2.48943	2.74843	3.01244	3.27207	3.53699	3.79568	4.05918	4.32092	4.58302	4.84466	5.1072	5.36752	5.63124	5.89176	6.15415	6.41569	6.6774	6.93902	7.20075	7.46252	7.72423	7.98602	8.24758	8.50951	8.77147	9.03315	9.29484	9.5565	9.81847	10.0804	10.3425	10.6045	10.8662	11.1283	11.3899	11.6522	11.914	12.1758	12.4377	12.6996
ybar_j (Cocktail 4)	0.0529549	0.0529355	0.0530102	0.0535255	0.0538134	0.0539215	0.0545643	0.0546506	0.0545708	0.0573409	0.0585395	0.0589247	0.0592131	0.0607784	0.0620925	0.0613537	0.0628166	0.0645338	0.0663834	0.0691244	0.0705286	0.072643	0.0756164	0.0774018	0.0796187	0.0810902	0.0818963	0.0820772	0.0819262	0.0813812	0.0804736	0.0789571	0.0771298	0.0757172	0.0742336	0.0722376	0.0697533	0.0672338	0.0650445	0.0632369	0.0619401	0.0607005	0.0596646	0.0587393	0.0580401	0.0577679	0.0574286	0.0571404	0.0569574
A_j (Cocktail 4)	0.0277307	0.0277235	0.0277596	0.0280319	0.0281802	0.0282397	0.028573	0.0286183	0.0285797	0.0300086	0.0306537	0.0308489	0.0310058	0.0318037	0.0325126	0.032127	0.0328972	0.0337912	0.0347611	0.0361926	0.0369328	0.0380286	0.0395974	0.0405328	0.0416921	0.0424679	0.0428863	0.0429811	0.0429065	0.0426163	0.0421453	0.0413449	0.0403888	0.039654	0.0388718	0.0378294	0.0365228	0.0352084	0.0340732	0.033117	0.0324351	0.0317854	0.0312474	0.0307588	0.0303969	0.0302543	0.0300734	0.0299225	0.0298298
xbar_j*A_j	0.00363053	0.0108882	0.018174	0.0256996	0.033202	0.0406749	0.0486405	0.0561943	0.0636149	0.0747042	0.0842494	0.0929305	0.101453	0.112489	0.123408	0.13041	0.142146	0.154866	0.168406	0.184843	0.198238	0.214148	0.233299	0.249445	0.267483	0.283575	0.297589	0.309496	0.320191	0.329178	0.336573	0.340996	0.343689	0.347824	0.351135	0.351619	0.34903	0.345693	0.343471	0.342512	0.343958	0.345386	0.34773	0.350341	0.354189	0.360448	0.366168	0.372166	0.378826
ybar_j*A_j	0.00146848	0.00146756	0.00147154	0.00150042	0.00151647	0.00152273	0.00155906	0.00156401	0.00155962	0.00172072	0.00179445	0.00181776	0.00183595	0.00193298	0.00201879	0.00197111	0.00206649	0.00218067	0.00230756	0.00250179	0.00260482	0.00276251	0.00299422	0.00313731	0.00331947	0.00344373	0.00351223	0.00352777	0.00351517	0.00346816	0.00339158	0.00326448	0.00311518	0.00300249	0.00288559	0.00273271	0.00254758	0.0023672	0.00221627	0.00209421	0.00200903	0.00192939	0.00186436	0.00180675	0.00176424	0.00174773	0.00172707	0.00170978	0.00169903
SUM xbar_j*A_j	1642.43
SUM ybar_j*A_j	4.66885
SUM A_j (Cocktail 4)	26.2986
xbar_i (Cocktail 4)	62.4532
ybar_i (Cocktail 4)	0.177532
CI_i (Cocktail 4)	0.314584
xbar_j (Cocktail 5)	0.130741	0.392753	0.654666	0.916436	1.17888	1.43944	1.70215	1.96373	2.22575	2.4879	2.74961	3.01113	3.27242	3.53551	3.79739	4.05883	4.32004	4.58334	4.84344	5.10636	5.36867	5.63002	5.89199	6.15426	6.41543	6.67767	6.9389	7.20176	7.46293	7.72488	7.98672	8.24843	8.51035	8.7723	9.03391	9.29593	9.55764	9.81955	10.0813	10.3432	10.605	10.8665	11.1285	11.3902	11.6521	11.914	12.1756	12.4374	12.6993
ybar_j (Cocktail 5)	0.0498253	0.0496125	0.0496625	0.0497	0.0503404	0.0501795	0.0495252	0.0495876	0.04955	0.0500512	0.0507505	0.0509126	0.0500537	0.049978	0.051391	0.0523879	0.0521516	0.0529098	0.0533045	0.0529013	0.0543941	0.0558636	0.0569021	0.0586955	0.060163	0.0612913	0.0621	0.0635614	0.0655263	0.0666897	0.0680147	0.0691385	0.0702017	0.0715904	0.0727757	0.0738898	0.075076	0.076139	0.0770881	0.0777755	0.0783002	0.0781007	0.0776875	0.0772757	0.0766128	0.0762126	0.0754766	0.0742518	0.0730391
A_j (Cocktail 5)	0.0260917	0.0259832	0.0260066	0.026029	0.0263601	0.0262778	0.0259346	0.0259673	0.0259504	0.0262095	0.0265789	0.0266612	0.0262123	0.0261702	0.0269128	0.0274336	0.0273121	0.027702	0.0279114	0.0277049	0.0284809	0.0292564	0.0297966	0.0307359	0.0315051	0.0320976	0.0325197	0.033279	0.0343169	0.034922	0.0356197	0.036205	0.0367614	0.037492	0.0381098	0.0386965	0.0393143	0.0398749	0.0403853	0.0407325	0.0410031	0.0408984	0.0406867	0.0404663	0.0401237	0.0399142	0.0395237	0.0388823	0.0382514
xbar_j*A_j	0.00341127	0.010205	0.0170256	0.0238539	0.0310754	0.0378251	0.0441447	0.0509929	0.0577591	0.0652066	0.0730817	0.0802802	0.0857775	0.092525	0.102198	0.111348	0.117989	0.126967	0.135187	0.141471	0.152905	0.164714	0.175561	0.189157	0.202119	0.214337	0.225651	0.239668	0.256105	0.269768	0.284484	0.298634	0.312852	0.328891	0.344281	0.35972	0.375752	0.391553	0.407137	0.421304	0.434837	0.444421	0.452783	0.460918	0.467524	0.475538	0.481225	0.483595	0.485765
ybar_j*A_j	0.00130003	0.00128909	0.00129155	0.00129364	0.00132698	0.00131861	0.00128442	0.00128766	0.00128585	0.00131182	0.00134889	0.00135739	0.00131202	0.00130794	0.00138308	0.00143719	0.00142437	0.00146571	0.00148781	0.00146562	0.00154919	0.00163437	0.00169549	0.00180406	0.00189544	0.00196731	0.00201947	0.00211526	0.00224866	0.00232894	0.00242266	0.00250316	0.00258071	0.00268406	0.00277347	0.00285928	0.00295156	0.00303604	0.00311322	0.00316799	0.00321055	0.00319419	0.00316085	0.00312706	0.00307399	0.00304196	0.00298312	0.00288708	0.00279384
SUM xbar_j*A_j	1737.58
SUM ybar_j*A_j	5.22513
SUM A_j (Cocktail 5)	27.6621
xbar_i (Cocktail 5)	62.8146
ybar_i (Cocktail 5)	0.188892
CI_i (Cocktail 5)	0.266509
xbar_j (Cocktail 6)	0.131077	0.392824	0.654801	0.916479	1.1784	1.44041	1.7021	1.96394	2.22586	2.48786	2.75	3.01152	3.27337	3.53551	3.79724	4.05899	4.32065	4.58273	4.84469	5.10634	5.36826	5.63024	5.89205	6.15384	6.41566	6.67742	6.93911	7.20078	7.46251	7.72424	7.98599	8.24775	8.50955	8.77134	9.03314	9.29496	9.55679	9.81866	10.0806	10.3425	10.6044	10.8663	11.1282	11.3901	11.652	11.9139	12.1758	12.4376	12.6995
ybar_j (Cocktail 6)	0.0538737	0.0541461	0.0544573	0.054719	0.0548609	0.0553073	0.0557639	0.0560292	0.0564017	0.0570667	0.0583292	0.0595577	0.0603691	0.0616156	0.06313	0.0643768	0.0652335	0.0661752	0.0676778	0.0690862	0.0703268	0.0719383	0.0737487	0.0754364	0.0770087	0.0784147	0.0794056	0.0798207	0.0797178	0.0791867	0.0782853	0.077065	0.0756439	0.0740903	0.0724059	0.0706411	0.0688444	0.0670986	0.0654463	0.0639321	0.0625969	0.0614627	0.0605039	0.0596592	0.0589516	0.058395	0.0579296	0.0575156	0.0571889
A_j (Cocktail 6)	0.0282117	0.0283575	0.0285173	0.0286576	0.0287288	0.0289653	0.0292016	0.0293406	0.0295387	0.0298833	0.0305462	0.0311879	0.0316162	0.0322641	0.0330613	0.0337111	0.034164	0.0346526	0.0354387	0.0361812	0.0368266	0.0376736	0.0386179	0.0395062	0.0403256	0.0410666	0.0415818	0.0417994	0.0417499	0.0414671	0.0409991	0.0403553	0.039611	0.0388011	0.0379147	0.0369943	0.0360495	0.0351392	0.0342848	0.0334813	0.0327788	0.0321853	0.0316866	0.0312411	0.030874	0.0305826	0.0303357	0.0301189	0.029951
xbar_j*A_j	0.00369792	0.0111395	0.0186731	0.026264	0.033854	0.041722	0.0497041	0.0576231	0.065749	0.0743455	0.084002	0.0939228	0.103491	0.11407	0.125542	0.136833	0.147611	0.158804	0.17169	0.184754	0.197695	0.212111	0.227538	0.243115	0.258715	0.274219	0.288541	0.300989	0.311559	0.320302	0.327419	0.33284	0.337071	0.340338	0.342489	0.34386	0.344517	0.345019	0.345611	0.346281	0.3476	0.349736	0.352616	0.355839	0.359744	0.364359	0.36936	0.374608	0.380364
ybar_j*A_j	0.00151987	0.00153545	0.00155297	0.00156811	0.00157609	0.00160199	0.0016284	0.00164393	0.00166603	0.00170534	0.00178174	0.00185748	0.00190864	0.00198797	0.00208716	0.00217022	0.00222864	0.00229315	0.00239842	0.00249962	0.0025899	0.00271017	0.00284802	0.00298021	0.00310542	0.00322022	0.00330183	0.00333646	0.00332821	0.00328365	0.00320963	0.00310998	0.00299633	0.00287479	0.00274525	0.00261332	0.0024818	0.00235779	0.00224381	0.00214053	0.00205185	0.00197819	0.00191716	0.00186382	0.00182007	0.00178587	0.00175733	0.00173231	0.00171286
SUM xbar_j*A_j	1844.06
SUM ybar_j*A_j	5.96813
SUM A_j (Cocktail 6)	29.8392
xbar_i (Cocktail 6)	61.7998
ybar_i (Cocktail 6)	0.200009
CI_i (Cocktail 6)	0.235884
xbar_j (Bacterium D)	0.130959	0.392579	0.654636	0.916481	1.17839	1.44036	1.7025	1.96322	2.2267	2.48683	2.74959	3.01173	3.27409	3.53514	3.79722	4.05879	4.32056	4.58372	4.84383	5.10708	5.36741	5.63275	5.88951	6.1556	6.41599	6.6774	6.939	7.20148	7.4638	7.72546	7.98709	8.2492	8.51105	8.77273	9.03465	9.29641	9.55816	9.82	10.082	10.3438	10.6058	10.8674	11.1292	11.3912	11.6529	11.9147	12.1767	12.4384	12.7002
ybar_j (Bacterium D)	0.0484725	0.0483153	0.0481375	0.04819	0.0483126	0.0486379	0.0494372	0.0493182	0.0497991	0.0501518	0.0495879	0.0504223	0.052237	0.0537305	0.054582	0.0553803	0.0557351	0.0577476	0.059181	0.0602927	0.0612094	0.0653072	0.0667377	0.0670704	0.0716924	0.0734989	0.0741901	0.075597	0.0790475	0.0831601	0.0866873	0.0904929	0.0950468	0.0994746	0.103908	0.108478	0.112765	0.116953	0.121491	0.126057	0.131015	0.135941	0.140183	0.144873	0.149848	0.154491	0.159455	0.1644	0.168956
A_j (Bacterium D)	0.0253834	0.0253036	0.025208	0.0252382	0.0252996	0.0254725	0.0258875	0.0258246	0.0260761	0.0262606	0.0259701	0.0264033	0.0273527	0.0281366	0.0285848	0.0290007	0.0291897	0.03023	0.0309906	0.03157	0.0320523	0.0341467	0.0349233	0.0350959	0.037539	0.0384923	0.0388508	0.039584	0.0413885	0.0435403	0.0453949	0.0473787	0.0497627	0.0520894	0.0544037	0.0568042	0.0590447	0.0612441	0.0636394	0.0660126	0.0685977	0.071182	0.0734115	0.075857	0.0784719	0.0809046	0.0834934	0.0860856	0.0884803
xbar_j*A_j	0.0033242	0.00993367	0.0165021	0.0231303	0.0298129	0.0366895	0.0440735	0.0506995	0.0580638	0.0653055	0.0714071	0.0795195	0.0895552	0.099467	0.108543	0.117708	0.126116	0.138566	0.150113	0.16123	0.172038	0.19234	0.205681	0.216036	0.24085	0.257028	0.269586	0.285063	0.308915	0.336369	0.362574	0.390837	0.423533	0.456967	0.491519	0.528075	0.564359	0.601417	0.641611	0.682818	0.727533	0.773562	0.81701	0.8641	0.914428	0.963957	1.01667	1.07076	1.12372
ybar_j*A_j	0.0012304	0.00122255	0.00121345	0.00121623	0.00122229	0.00123893	0.0012798	0.00127362	0.00129857	0.00131702	0.0012878	0.00133131	0.00142882	0.00151179	0.00156021	0.00160607	0.00162689	0.00174571	0.00183405	0.00190344	0.0019619	0.00223003	0.0023307	0.0023539	0.00269126	0.00282914	0.00288235	0.00299243	0.00327165	0.00362081	0.00393516	0.00428744	0.00472979	0.00518157	0.00565296	0.00616199	0.00665818	0.00716267	0.00773161	0.00832137	0.00898732	0.00967657	0.010291	0.0109896	0.0117588	0.012499	0.0133135	0.0141525	0.0149492
SUM xbar_j*A_j	2844.21
SUM ybar_j*A_j	16.624
SUM A_j (Bacterium D)	54.0641
xbar_ctrl (Bacterium D)	52.6081
ybar_ctrl (Bacterium D)	0.307487
CI_ctrl (Bacterium D)	0
***Colour codes and information***
Raw data= Time & OD points
A_j= Area under each trapzoidal strip
xbar_j= Coordinate x of the centroid of strip j
ybar_j= Coordinate y of the centroid of strip j
SUM A_j=Area under the whole curve
xbar= Coordinate x of the centroid of the whole curve
ybar= Coordinate y of the centroid of the whole curve
CI= Centroid index of the whole curve
[truncated: 320 more columns]
